# Supplementary material for: Roles of Physicochemical and Structural Properties of RNA-Binding Proteins in Predicting the Activities of Trans-Acting Splicing Factors with Machine Learning
Source: Int J Mol Sci. 2022 Apr 17;23(8):4426. doi: 10.3390/ijms23084426 (PMC9030803; doi:10.3390/ijms23084426)
Supplement: Supplementary file 1 [file ijms-23-04426-s001.zip]

Archive with 10 entries (10 files):
- ijms-1645581-supplementary.pdf
- Table S1ú║Original dataset.csv
- Table S2ú║700features_matrix.csv
- Table S3ú║647feature_matrix.csv
- Table S4ú║647features_with different components.csv
- Table S5ú║Mrmr_feature647.txt
- Table S6ú║647feature_mrmr-result.csv
- Table S7ú║Feature_forward_list.csv
- Table S8ú║647feature_forward-result.csv
- Table S9ú║Wang's features with different components.csv
