# Supplementary material for: Roles of Physicochemical and Structural Properties of RNA-Binding Proteins in Predicting the Activities of Trans-Acting Splicing Factors with Machine Learning
Source: Int J Mol Sci. 2022 Apr 17;23(8):4426. doi: 10.3390/ijms23084426 (PMC9030803; doi:10.3390/ijms23084426)
Supplement: Supplementary file 1 [file ijms-23-04426-s001.zip › Table S1ú║Original dataset.csv]

Entryname	AA				class	fold	lg(fold)
U2AF2-Arg/Ser	RSHSRSRSRDRKRRSRSRDRRNRDQRSASRDRRRRS				1	2.349	0.370883017
SNRNP35-Arg	RFGGRDRPFRKPINLPVVKNDLYREGKRERRERSRSRERHWDSRTRDRDHDRGREKRWQEREPTRVWPDNDWERERDFRDDRIKGREKKER				1	1.967	0.29380436
TRNAU1AP-Tyr	YSQMYSYSYNQYYQQYQNYYAQWGYDQNTGSYSYSYPQYGY				-1	0.321	-0.493494968
SRSF7-Arg/Ser	RYSRRRRSRSRSRSHSRSRGRRYSRSRSRSRGRRSRSASPRRSRSISLRRSRSASLRRSRSGSIKGSRYFQSPSRSRSRSRSISRPRSSRSKSRSPSPKRSRSPSGSPRRSASPERMD				1	7.641	0.8831502
PUF-SRSF7	RYSRRRRSRSRSRSHSRSRGRRYSRSRSRSRGRRSRSASPRRSRSISLRRSRSASLRRSRSGSIKGSRYFQSPSRSRSRSRSISRPRSSRSKSRSPSPKRSRSPSGSPRRSASPERMD				1	13.738	0.582971929
SRSF5-Arg/Ser	SKRHSRSRSRSRSRTRSSSRSRSRSRSRSRKSYSRSRSRSRSRSRSKSRSVSRSPVPEKSQKRGSSSRSKSPASVDRQRSRSRSRSRSVDSGN				1	3.828	0.521922245
SRSF2-Arg/Ser	RRSRSPRRRRRSRSRSRSRSRSRSRSRYSRSKSRSRTRSRSRSTSKSRSARRSKSKSSSVSRSRSRSRSRSRSRSPPPVSKRESKSRSRSKSPPKSPEEEGAVSS				1	3.326	0.663323934
SRSF1-Arg/Ser	RSPSYGRSRSRSRSRSRSRSRSNSRSRSYSPRRSRGSPRYSPRHSRSRSRT				1	4.606	0.036229544
U2SURP-Asp	DVPDDLDGAPIEEELDGAPLEDVDGIPIDATPIDDLDGVPIKSLDDDLDGVPLDATED				0	1.087	0.248218561
SETD1B-Asp	DKDDDDDDSDDRDESENDDEDTALSEASEKDEGDSD				1	1.771	0.077367905
SAFB2-Glu	EQRERERQRQREREIRETERRREREQREREQRLEAFHERKEKARLQRERLQLECQRQRLERERMERERLERERMRVERERRKEQERIHREREELRRQQEQLRYEQE				0	1.195	-0.104025268
SAFB1-Glu	ERSEREQRMQAQWEREERERLEIARERLAFQRQRLERERMERERLERERMHVEHERRREQERIHREREELRRQQELRYEQE				0	0.787	-0.041914151
SAFB1-Arg	RKSRDSESHSRVRERSEREQRMQAQWEREERERLEIARERLAFQRQRLERERMERERLERERMHVEHERRREQERIHREREELRRQQELRYEQERRPAVRRPYDLDRRDDAYWPEAKRAALDERYHSDFNRQDRFHDFDHRDRGRYPDHSVDRREGSRSMMGEREGQHYPERHGGPERHGRDSRDGWGGYGSDKRMSEGRGLPPPPRRDWGDHGRREDDR				0	0.908	-0.537602002
RBFOX2-Ala	AATTAAAFRGAHLRGRGRTVYGAVRAVPPTAIPAYPGVVYQDGFYGADLYGGYAAYRYAQPATATAATAAAAAAAAYSDGYGRVYTADPYHALAPAASYGVGAVA				-1	0.29	0.325925956
RBMX2-Lys	KPTKKHKKDKKEKKKKKKEKEKADREVQAEQPSSSSPRRKTVKEKDDTGPKKHSSKNSERAQKSEPREGQKLPKSRTAYSGGAEDLERELKKEKPKHEHK				1	2.118	-0.298432015
RBM6-G-patch	TSSKGGCVQQATGWRKGTGLGYGHPGLASSEEAEGRMRGPSVGASGR				-1	0.503	-0.250263684
RBM5-G-patch	HSNIGNKMLQAMGWREGSGLGRKCQGITAPIEAQVRLKGAGLGAKGS				-1	0.562	-0.49757288
RBM47-Ala	ASAAAAAAAAAAAAAAVIPTVSTPPPFQGRPITPVYTVAPNVQRIPTAGIYGASYVPFAAPATATIATLQKNAAAAAAMYGGYAGYIPQAFPAAA				-1	0.318	0.551327988
RBM39-Arg/Ser	RSRSHERKRSKSKERKRSRDRERKKSKSRERKRSRSKERRRSRSRSRDRR				1	3.559	-0.152427341
RBM33-His	HQPPHQPPHQPPPQHQPPPQHPPQHPPQHQHHHHHHHLSVP				-1	0.704	-0.322393047
RBM3-Gly	GTRGGGFGAHGRGRSYSRGGGDQGYGSGRYYDSRPGGYGYGYGRSRDYNGRNQGGYDRYSGG				-1	0.476	0.72566666
RBM25-Glu	EEEKGKKEKERQEIEKERRERERERERERERREREREREREREREKEKERERERERDRDRDRTKERDRDRDRERDRDRDRERSSDRNKDRSRSREKSRDREREREREREREREREREREREREREREREREREREKDKKRDREEDEEDAYERRKLERKLREKEAAYQERLKNWEIRERKKTREYEKEAEREEERRREMAKEAKRLKEFLEDYDDDRDDPKYYRGSALQKRLRDREKEMEADERDRKREKEELEEIRQRLLAEGHPDPDAELQRMEQEAERRRQPQIKQEPESEEEEEEKQEKEEKREEPMEEEEEPE				1	5.317	0.873901598
RBM25-Arg	RRERERERERERERREREREREREREREKEKERERERERDRDRDRTKERDRDRDRERDRDRDRERSSDRNKDRSRSREKSRDREREREREREREREREREREREREREREREREREREKDKKRDREEDEEDAYERRKLERKLREKEAAYQERLKNWEIRERKKTREYEKEAEREEERRREMAKEAKRLKEFLEDYDDDRDDPKYYRGSALQKRLRDREKEMEADERDRKREKEELEEIRQR				1	7.48	-0.207608311
RBM20-Glu	ENEAGKEEQEGMEESPQSVGRQEKEAEFSDPENTRTKKEQDWESESEAEGESWYPTNMEELVTVDEVGEEEDFIVEPDIPELEE				-1	0.62	-0.163675884
RBM17-G-patch	GGTVAHKIMQKYGFREGQGLGKHEQGLSTALSVEKTSKRGGKIIVGDAT				-1	0.686	0.167021796
RBM15-Arg	RRRDGWSLDRDRGDRDLPSSRDQPRKRRLPEESGGRHLDRSPESDRPRKRHCAPSPDRSPELSSSRDRYNSDNDRSSRLLLERPSPIRDRRGSLEKSQGDKRDRKNSASAERDRKHR				1	1.469	-0.358525889
RBM12-Pro-1	TRPPAQGKKGLKMPVPGNPAVPGMPNAGLPGVGLPSAGLPGAGLPSTGLPGSAITSAGLPGAGMPSAGIPSAGGEEHAFLTVGSKEANNGPPFNFPGNFGGSNAFGPPIPPPGLGGGAFGDARPGMPSVGNSGLPGLGLDVPGFGGGPNNLSGPSGFGGGPQNFGNGPGSLGGPPGFGSGPPGLGSAPGHLGGPPAFGPGPGPGPGPGPIHIGGPPGFASSSGKPGP				-1	0.438	-0.404503778
RBM12-Pro-2	PPAQGKKGLKMPVPGNPAVPGMPNAGLPGVGLPSAGLPGAGLPSTGLPGSAITSAGLPGAGMPSAGIPSAGGEEHAFLTVGSKEANNGPPFNFPGNFGGSNAFGPPIPPPGLGGGAFGDARPGMPSVGNSGLPGLGLDVPGFGGGPNNLSGPSGFGGGPQNFGNGPGSLGGPPGFGSGPPGLGSAPGHLGGPPAFGPGPGPGPGPGPIHIGGPPGFASSSGKPGP				-1	0.394	-0.295849483
RBM10-G-patch	SDNIGSRMLQAMGWKEGSGLGRKKQGIVTPIEAQTRVRGSGLGARGS				-1	0.506	-0.410050399
RBM10-Tyr	YSQYPVPDVSTYQYDETSGYYYDPQTGLYYDPNSQYYYNAQSQQYLY				-1	0.389	1.099266172
PPRC1-Arg	RSMRCYRKACRSASPSSQGWQGRRGRNSRSVSSGSNRTSEASSSSSSSSSSSRSRSRSLSPPHKRWRRSSCSSSGRSRRCSSSSSSSSSSSSSSSSSSSSRSRSRSPSPRRRSDRRRRYSSYRSHDHYQRQRVLQKERAIEERR				1	12.568	-0.057000407
PPIL4-Lys	KVKWKGKGGKYTKSDFKEYEKEQDKPPNLVLKDKVKPKQDTKYDLILDEQAEDSKSSHSHTSKKHKKK				0	0.877	-0.555955204
Poly Tyr	YYYYYYYYYYYYYYYYY				-1	0.278	0.529943402
Poly Pro	PPPPPPPPPPPPPPPPP				-1	0.54	0.224533063
Poly Lys	KKKKKKKKKKKKKKKKK				1	1.645	0.152899596
Poly His	HHHHHHHHHHHHHHHHH				1	3.388	-0.019088062
Poly Gly	GGGGGGGGGGGGGGGGG				-1	0.674	0.170848204
Poly Glu	EEEEEEEEEEEEEEEEE				0	1.322	-0.297569464
Poly Asp/Glu	DEDEDEDEDEDEDEDE				1	1.677	0.169380495
Poly Asp	DDDDDDDDDDDDDDDDD				1	2.353	0.528402438
Poly Arg/Ser	RSRSRSRSRSRSRSRS				1	1.422	0.125481266
Poly Arg	RRRRRRRRRRRRRRRRR				0	0.957	-0.458420756
Poly Ala	AAAAAAAAAAAAAAAAA				-1	0.541	-0.224025669
NCL-Asp/Glu	EDSDEEEDDDSEEDEEDDEDEDEDEDEIEPAAMKAAAAAPASEDEDDEDDEDDEDDDDDEEDDSEEE				1	1.482	-0.3400838
PUF					0	1	-0.518557371
PUF					0	1.065	-0.260427656
SPEN-Tyr	YDYNQDRTYYESVRTPGTYPEDSRRDYPARGREFYSEWETYQGDYYESRYYDDPREYRDYRNDPYEQDIREYSY				-1	0.504	-0.457174573
LARP7-Lys	KTVKNKPIPALRVVEEKKKKKKKKGRMKKEDNIQAKEENMDTSNTSISKMKRSRPTSEGSDIESTEPQKQCSKKKKKRDRVEASSLPEVRTGKRKRSSSEDAESLAPRSKVKKIIQKDIIKEASEASKENRDIEISTEEEKDTGDLKDSSLLKTKRKHKKKHKERHK				1	1.477	-0.48945499
EIF4B-Asp	DVADQAQDKDRDDRSFGRDRNRDSDKTDTDWRARPATDSFDDYPPRRGDDSFGDKYRDRYDSDRYRDGYRDGYRDGPRRDMDRYGGRDRYDDRGSRDYDRGYDSRIGSGRRAFGSGYRRDDDYRGGGDRYEDRYDRRDDRSWSSRDDYSRDDYRRDD				1	3.376	-0.229884705
HTATSF1-Asp/Glu	EEPIDEKKFEKTEDGGEFEEGASENNAKESSPEKEAEEGCPEKESEEGCPKRGFEGSCSQKESEEGNPVRGSEEDSPKKESKKKTLKNDCEENGLAKESEDDLNKESEEEVGPTKESEEDDSEKESDEDCSEKQSEDGSEREFEENGLEKDLDEEGSEKELHENVLDKELEENDSENSEFEDDGSEKVLDEEGSEREFDEDSDEKEEEEDTYEKVFDDESDEKEDEEYADEKGLEAADKKAEEGDADEKLFEESDDKEDEDADGKEVEDADEKLFEDDDSNEKLFDEEEDSSEKLFDDSDERGTLGGFGSVEEGPLSTGSSFILSSDDDDDD				0	1.335	-0.476253533
HNRNPD-Tyr	YSNYWNQGYGNYGYNSQGYGGYGGYDYTGYNNYYGYGDY				-1	0.348	0.13289977
HNRNPC-Asp/Glu	GSSKSGKLKGDDLQAIKKELTQIKQKVDSLLENLEKIEKEQSKQAVEMKNDKSEEEQSSSSVKKDETNVKMESEGGADDSAEEGDLLDDDDNEDRGDDQLELIKDDEKEAEEGEDDRDSANGE				-1	0.597	-0.330683119
HNRNPR-Asp/Glu	ANQVNGNAVQLKEEEEPMDTSSVTHTEHYKTLIEAGLPQKVAERLDEIFQTGLVAYVDLDERAIDALREFNEEGALSVLQQFKESDLSHVQNKSAFLCGVMKTYRQREKQGSKVQESTKGPDEAKIKALLERTGYTLDVTTGQRKYGGPPPD				-1	0.457	-0.412289035
HNRNPD-Gly	GSRGGFAGRARGRGGGPSQNWNQGYSNYWNQGYGNYGYNSQGYGGYGGYDYTGYNNYYGYGDYSNQQSGYGKVSRRGG				-1	0.303	-0.364516253
HNRNPA3-Gly	GSQRGRGGGSGNFMGRGGNFGGGGGNFGRGGNFGGRGGYGGGGGGSRGSYGGGDGGYNGFGGDGGNYGGGPGYSSRGGYGGGGPGYGNQGGGYGGGGGYDGYNEGGNFGGGNYGGGGNYNDFGNYSGQQQSNYGPMKGGSFGGRSSGSPYGGGYGSGGGSGGYGSRRF				-1	0.549	-0.01188716
HNRNPA2-Gly	RGGNFGFGDSRGGGGNFGPGPGSNFRGGSDGYGSGRGFGDGYNGYGGGPGGGNFGGSPGYGGGRGGYGGGGPGYGNQGGGYGGGYDNYGGGNYGSGNYNDFGNYNQQPSNYGPMKSGNFGGSRNMGGPYGGGNYGPGGSGGSGGYGGRSRY				-1	0.349	-0.388276692
PUF-HNRNPA1	GRSGSGNFGGGRGGGFGGNDNFGRGGNFSGRGGFGGSRGGGGYGGSGDGYNGFGNDGSNFGGGGSYNDFGNYNNQSSNFGPMKGGNFGGRSSGPYGGGGQYFAKPRNQGGYGGSSSSSSYGSGRRF				-1	0.389	-0.390405591
HNRNPA1-Gly	GRSGSGNFGGGRGGGFGGNDNFGRGGNFSGRGGFGGSRGGGGYGGSGDGYNGFGNDGSNFGGGGSYNDFGNYNNQSSNFGPMKGGNFGGRSSGPYGGGGQYFAKPRNQGGYGGSSSSSSYGSGRRF				-1	0.324	-0.354457333
G3BP2-Glu	EDEVFGDSEPELDEESEDEVEEEQEERQPSPEPVQENANSGYYEAHPVTNGIEEPLEESSHEPEPEPESETKTEELKPQVEEKNLEELEE				-1	0.589	-0.69576326
FUS-Gly	GGGGGGGGGGNYGQDQSSMSSGGGSGGGYGNQDQSGGGGSGGYGQQDRGGRGRGGSGGGGGGGGGGYNRSSGGYEPRGRGGGRGGRGGMGGSDRGGFNKFGG				-1	0.334	-0.61319953
ENOX2-Pro	PILPDFDPALGMMTGIPPITPMMPGLGIVPPPIPPDMPVVKEIIHCKSCTLFPPNPNLPPPATRERPP				0	1.358	-0.621903326
ENOX1-Pro	PINPMIPGLGLVPPPPPTEVAVVKEIIHCKSCTLFPQNPNLPPPSTRERPP				-1	0.467	-0.689115103
CSTF2T-Gly	GGIPAPGPIPAAVPGAGPGSLTPGGAMQPQLGMPGVGPVPLERGQVQMSDPRAPIPRGPVTPGGLPPRGLLGDAPNDPRGGTLLSVTGEVEPRGYLGPPHQGPPMHHASGHDTRGPSSHEMRGGPLGDPRLLIGEPRGPMIDQRGLPMDGRGGRDSRAMETRAMETEVLETRVMERRGMETCAMETRGMEARGMDARGLEMRGPVPSSRGPMTGGIQGPGPINIGAGGPPQGPRQVPGISGVGNPGAGMQGTGIQGTGMQGAGIQGGGMQGAGIQGVSIQGGGIQGGGIQGASKQGG				-1	0.387	-0.790208859
CPSF6-Pro	PGAVPGGDRFPGPAGPGGPPPPFPAGQTPPRPPLGPPGPPGPPGPPPPGQVLPPPLAGPPNRGDRPPPPVLFPGQPFGQPPLGPLPPGPPPPVPGYGPPPGPPPPQQGPPPPPGPFPPRPPGPLGPPLTLAPPPHLPGPPPGAPPPAPHVNPAFFPPPTNSGMPTSDSRGPPPTDPYGRPPPYDRGDYGPP				-1	0.432	-0.592098226
CPEB4-His	HHPHHPHFQHHHSQH				0	0.973	-0.696952799
CIRBP-Gly	GYRGGSAGGRGFFRGGRGRGRGFSRGGGDRGYGGNRFESRSGGYGGSRDYYSSRSQSGGYSDRSSGG				-1	0.409	-0.779880304
CELF2-Ala	ATLAAAAAAAQTSATSTNANPLSTTSSALGALTSPVAASTPNSTAGAAMNSLTSLGTLQGLAGATVGLNNINALAGMAALNGGLGATGLTNGTAGTMDALTQAYSGIQQYAAAA				-1	0.407	-0.284500156
ABT1_HUMAN-1	MEAEESEKAATEQEPLEGTEQTLDAEEEQEESEEAACGSKKRVVP	neutral factor	inhibitor	0.442122551	-1	0.442122551	-0.302584473
ALKB8_HUMAN-1	MDSNHQSNYKLSKTEKKFLRKQIKAKHTLLRHEGIETVSYAT	inhibitor	inhibitor	0.201482226	-1	0.201482226	-0.203975823
DJC17_HUMAN-1	MAVTKELLQMDLYALLGIEEKAADKEVKKAYRQKALSCHPDKNPDNPRAAELFHQLSQALEVLTDAAARAAYDKVRKAKKQAAERTQKLDEKRKKVKLDLEARERQAQAQESEEEEESRSTRTLEQEIERLREEGSRQLEEQQRLIREQIRQERDQRLRGKAENTEGQGTPKLKLKW	neutral factor	inihibitor	0.243669106	-1	0.243669106	-0.501099217
ESRP1_HUMAN-2	AEVQQVLNRFSSAPLIPLPTPPIIPVLPQQFVPPTNVR	inihibitor	inihibitor	0.238834287	-1	0.238834287	-0.699615824
ESRP2_HUMAN-2	EEMSRVLMGGTLGRSGMSPPPCKLPCLSPPTYTTFQATPTLIPTETAALYPSSALLPAARVPAAPTPVAYYPGPATQLYLNYTAYYPSPPVSPTTVGYLTTPTAALASAPTSVLSQSGALVRMQGVPYTAGMKDLLSVFQAYQLPADDYTSLMPVGDPPRTVLQAPKEWVCL	inihibitor	inihibitor	0.204590233	-1	0.204590233	-0.540115496
MYEF2_HUMAN-3	SVPHEEYRSHDGKTPQLPRGLGGIGMGLGPGGQPISASQLNIGGVMGNLGPGGMGMDGPGFGGMNRIGGGIGFGGLEAMNSMGGFGGVGRMGELYRGAMTSSMERDFGRGDIGINQGFGDSFGRLGSAMIGGFAGRIGSSNMGPVGSGISGGMGSMNSVTGGMGMGLDRMSSSFDRMGPGIGAILERSIDMDRGFLSGPMGSGMRERIGSKG	inihibitor	inihibitor	0.162103033	-1	0.162103033	-0.711542102
NXF1_HUMAN-1	MADEGKSYSEHDDERVNFPQRKKKGRGPFRWKYGEGNRRSGRGGSGIRSSRLEEDDGDVAMSDAQDGPRVRYNPYTTRPNRRGDTWHDRDRIHVTVRRDRAPPERGGAGTSQDGTSKN	inihibitor	inihibitor	0.255800727	-1	0.255800727	-0.716091629
PABP2_HUMAN-2	NRPGISTTDRGFPRARYRARTTNYNSSRSRFYSGFNSRPRGRVYRGRARATSWYSPY	inihibitor	inihibitor	0.200931118	-1	0.200931118	-0.535516125
PTBP3_HUMAN-4	QAVQLPREGQEDQGLTKDFSNSPLHRFKKPGSKNFQNIFPPS	inihibitor	inihibitor	0.166004437	-1	0.166004437	0.686225785
RB12B_HUMAN-3	AQIQEFGVNFSVMSSEKMQARSQSRERGDHSHLFDSKDPPIYSVGAFENFRHQLEDLRQLDNFKHPQRDFRQPDRHPPEDFRHSSEDFRFPPEDFRHSPEDFRRPREEDFRRPSEEDFRRPWEEDFRRPPEDDFRHPREEDWRRPLEEDWRRPLEEDFRRSPTEDFRQLPEEDFRQPPEEDLRWLPEEDFRRPPEEDWRRPPEEDFRRPLQGEWRRPPEDDFRRPPEEDFRHSPEEDFRQSPQEHFRRPPQEHFRRPPPEHFRRPPPEHFRRPPPEHFRRPPPEHFRRPPPEHFRRPPPEHFRRPPQEHFRRPPQEHFRRSREEDFRHPPDEDFRGPPDEDFRHPPDEDFRSPQEEDFRCPSDEDFRQLPEEDLREAPEEDPRLPDNFRPPGEDFRSPP…	neutral factor	inihibitor	0.519397487	-1	0.519397487	0.528095274
RBM18_HUMAN-1	MEAETKTLPLENASILSEGSLQEG	neutral factor	inihibitor	0.498213541	-1	0.498213541	-0.653133014
RBM23_HUMAN-1	MASDDFDIVIEAMLEAPYKKEEDEQQRKEVKKDYPSNTTSSTSNSGNETSGSSTIGETSKKKRSRSHNKSRDRKRSRSRDRDRYRRRNSRSRSPGRQCRHRSRSWDRRHGSESRSRDHRREDRVHYRSPPLATGYRYGHSKSPHFREKSPVREPVDNLSPEERDA	activator	inihibitor	0.625207497	-1	0.625207497	0.662806266
RBM34_HUMAN-1	MALEGMSKRKRKRSVQEGENPDDGVRGSPPEDYRLGQVASSLFRGEHHSRGGTGRLASLFSSLEPQIQPVYVPVPKQTIKKTKRNEEEESTSQIERPLSQEPAKKVKAKKKHTNAEKKLADRESALASADLEEEIHQKQGQKRKNSQPGVKVADRKILDDTEDTVVSQRKKIQINQEEERLKNE	inihibitor	inihibitor	0.315428393	-1	0.315428393	-0.672652188
RBM34_HUMAN-2	KEKFKQQNSNPRLKNVSKPKQGLNFTSKTAEGHPKSLFIGEKAVLLKTKKKGQKKSGRPKKQRKQK	inihibitor	inihibitor	0.19970281	-1	0.19970281	-0.349380334
RBM34_HUMAN-all	MALEGMSKRKRKRSVQEGENPDDGVRGSPPEDYRLGQVASSLFRGEHHSRGGTGRLASLFSSLEPQIQPVYVPVPKQTIKKTKRNEEEESTSQIERPLSQEPAKKVKAKKKHTNAEKKLADRESALASADLEEEIHQKQGQKRKNSQPGVKVADRKILDDTEDTVVSQRKKIQINQEEERLKNEKEKFKQQNSNPRLKNVSKPKQGLNFTSKTAEGHPKSLFIGEKAVLLKTKKKGQKKSGRPKKQRKQK	inihibitor	inihibitor	0.288326463	-1	0.288326463	-0.613506569
RBMS2_HUMAN-1	MLLSVTSRPGISTFGYNRNNKKPYVSLAQQMAPPSPSNSTPNSSSGSNGNDQLSK	inihibitor	inihibitor	0.194293333	-1	0.194293333	0.470053117
RBMS2_HUMAN-2	GPKKRQNQGKFVQNGRAWPRNADMGVMALTYDPTTALQNGFYPAPYNITPNRMLAQSALSPYLSSPVSSYQRVTQTSPLQVPNPSWMHHHSYLMQPSGSVLTPGMDHPISLQPASMMGPLTQQLGHLSLSSTGTYMPTAAAMQGAYISQYTPVPSSSVSVEESSGQQNQVAVDAPSEHGVYSFQFNK	inihibitor	inihibitor	0.192268603	-1	0.192268603	-0.501987833
SREK1_HUMAN-1	MTSLMPGAGLLPIPTPNPLTTLGVSLSSLGAIPAAALDPNIATLGEIPQPPLMGNVDPSKIDEIR	inhibitor	inhibitor	0.291396194	-1	0.291396194	-0.520739739
SREK1_HUMAN-2	AIVKPPEMTPQAAAKELEEVMKRVREAQSFISAAIEPESGKSNERKGGRSRSHTRSKSRSSSKSHSRRKRSQSKHRSRSHNRSRSRQKDRRRSKSPHKKRSKSRERRKSRSRSHSRDKRKDTREKIKEKERVKEKDREKEREREKEREKEKERGKNKDRDKEREKDREKDKEKDREREREKEHEKDRDKEKEKEQDKEKEREKDRSKEIDEKRKKDKKSRTPPRSYNASRRSRSSSRERRRRRSRSSSRSPRTSKTIKRKSSRSPSPRSRNKKDKKREKERDHISERRERERSTSMRKSSNDRDGKEKLEKNSTSLKEKEHNKEPDSSVSKEVDDKDAPRTEENKIQHNGNCQLNEENLSTKTEAV	activator	activator	4.855408619	1	4.855408619
SREK1_HUMAN-all	MTSLMPGAGLLPIPTPNPLTTLGVSLSSLGAIPAAALDPNIATLGEIPQPPLMGNVDPSKIDEIRAIVKPPEMTPQAAAKELEEVMKRVREAQSFISAAIEPESGKSNERKGGRSRSHTRSKSRSSSKSHSRRKRSQSKHRSRSHNRSRSRQKDRRRSKSPHKKRSKSRERRKSRSRSHSRDKRKDTREKIKEKERVKEKDREKEREREKEREKEKERGKNKDRDKEREKDREKDKEKDREREREKEHEKDRDKEKEKEQDKEKEREKDRSKEIDEKRKKDKKSRTPPRSYNASRRSRSSSRERRRRRSRSSSRSPRTSKTIKRKSSRSPSPRSRNKKDKKREKERDHISERRERERSTSMRKSSNDRDGKEKLEKNSTSLKEKEHNKEPDSSVSKEVD…	activator	activator	3.373613095	1	3.373613095
SRS11_HUMAN-1	MSNTTVVPSTAGPGPSGGPGGGGGGGGGGGGT	inhibitor	inhibitor	0.222262905	-1	0.222262905
SRSF6_HUMAN-2	RTSHRRSYSGSRSRSRSRRRSRSRSRRSSRSRSRSISKSRSRSRSRSKGRSRSRSKGRKSRSKSKSKPKSDRGSHSHSRSRSKDEYEKSRSRSRSRSPKENGKGDIKSKSRSRSQSRSNSPLPVPPSKARSVSPPPKRATSRSRSRSRSKSRSRSRSSSRD	activator	activator	4.600513036	1	4.600513036
TADBP_HUMAN-2	KHNSNRQLERSGRFGGNPGGFGNQGGFGNSRGGGAGLGNNQGSNMGGGMNFGAFSINPAMMAAAQAALQSSWGMMGMLASQQNQSGPSGNNQNQGNMQREPNQAFGSGNNSYSGSNSGAAIGWGSASNAGSGSGFNGGFGSSMDSKSSGWGM	inhibitor	inhibitor	0.212494558	-1	0.212494558
TDR10_HUMAN-1	MSWNISHPQLSDKLFGKNGVLEEQKSPGFKKRE	neutral factor	inhibitor	0.44732139	-1	0.44732139
TIAR_HUMAN-2	SPDMTKNFQQVDYSQWGQWSQVYGNPQQYGQYMANGWQVPPYGVYGQPWNQQGFGVDQSPSAAWMGGFGAQPPQGQAPPPVIPPPNQAGYGMASYQTQ	inhibitor	inhibitor	0.243496897	-1	0.243496897
TRA2A_HUMAN-1	MSDVEENNFEGRESRSQSKSPTGTPARVKSESRSGSRSPSRVSKHSESHSRSRSKSRSRSRRHSHRRYTRSRSHSHSHRRRSRSRSYTPEYRRRRSRSHSPMSNRRRHTGSRANPDPN	activator	activator	2.951570203	1	2.951570203
U2AF4_HUMAN-2	TDFRESCCRQYEMGECTRGGFCNFMHLRPISQNLQRQLYGRGPRRRSPPRFHTGHHPRERNHRCSPDHWHGRF	neutral factor	inhibitor	0.31478365	-1	0.31478365
U2AFM_HUMAN-1	MAAPEKMTFPEKPSHKKYRAALKKEKRKKRRQELARLRDSGLSQKEEEEDTFIEEQQLEEEKLLERERQRLHEEWLLREQKAQEEFRIKKEKEEAAKKRQEEQERKLKEQWEEQQRKEREEEEQKRQEKKEKEEALQKMLDQAENELENGTTWQNPEPPVDFRVMEKDRANCPFYSKTGACRFGDRCSRKHNFPTSS	neutral factor	inhibitor	0.301481218	-1	0.301481218
