# Supplementary material for: Roles of Physicochemical and Structural Properties of RNA-Binding Proteins in Predicting the Activities of Trans-Acting Splicing Factors with Machine Learning
Source: Int J Mol Sci. 2022 Apr 17;23(8):4426. doi: 10.3390/ijms23084426 (PMC9030803; doi:10.3390/ijms23084426)
Supplement: Supplementary file 1 [file ijms-23-04426-s001.zip › Table S2ú║700features_matrix.csv]

log(fold)	Dul-AAC_AA	Dul-AAC_AC	Dul-AAC_AD	Dul-AAC_AE	Dul-AAC_AF	Dul-AAC_AG	Dul-AAC_AH	Dul-AAC_AI	Dul-AAC_AK	Dul-AAC_AL	Dul-AAC_AM	Dul-AAC_AN	Dul-AAC_AP	Dul-AAC_AQ	Dul-AAC_AR	Dul-AAC_AS	Dul-AAC_AT	Dul-AAC_AV	Dul-AAC_AW	Dul-AAC_AY	Dul-AAC_CA	Dul-AAC_CC	Dul-AAC_CD	Dul-AAC_CE	Dul-AAC_CF	Dul-AAC_CG	Dul-AAC_CH	Dul-AAC_CI	Dul-AAC_CK	Dul-AAC_CL	Dul-AAC_CM	Dul-AAC_CN	Dul-AAC_CP	Dul-AAC_CQ	Dul-AAC_CR	Dul-AAC_CS	Dul-AAC_CT	Dul-AAC_CV	Dul-AAC_CW	Dul-AAC_CY	Dul-AAC_DA	Dul-AAC_DC	Dul-AAC_DD	Dul-AAC_DE	Dul-AAC_DF	Dul-AAC_DG	Dul-AAC_DH	Dul-AAC_DI	Dul-AAC_DK
0.370883017	0	0	0	0	0	0	0	0	0	0	0	0	0	0	0	0.028571429	0	0	0	0	0	0	0	0	0	0	0	0	0	0	0	0	0	0	0	0	0	0	0	0	0	0	0	0	0	0	0	0	0
0.29380436	0	0	0	0	0	0	0	0	0	0	0	0	0	0	0	0	0	0	0	0	0	0	0	0	0	0	0	0	0	0	0	0	0	0	0	0	0	0	0	0	0	0	0.011111111	0	0.011111111	0	0.011111111	0	0
-0.493494968	0	0	0	0	0	0	0	0	0	0	0	0	0	0.025	0	0	0	0	0	0	0	0	0	0	0	0	0	0	0	0	0	0	0	0	0	0	0	0	0	0	0	0	0	0	0	0	0	0	0
0.8831502	0	0	0	0	0	0	0	0	0	0	0	0	0	0	0	0.025641026	0	0	0	0	0	0	0	0	0	0	0	0	0	0	0	0	0	0	0	0	0	0	0	0	0	0	0	0	0	0	0	0	0
0.582971929	0	0	0	0	0	0	0	0	0	0	0	0	0	0	0	0.010869565	0	0	0	0	0	0	0	0	0	0	0	0	0	0	0	0	0	0	0	0	0	0	0	0	0	0	0	0	0	0	0	0	0
0.521922245	0	0	0	0	0	0	0	0	0	0	0	0	0	0	0.009615385	0	0	0.009615385	0	0	0	0	0	0	0	0	0	0	0	0	0	0	0	0	0	0	0	0	0	0	0	0	0	0	0	0	0	0	0
0.663323934	0	0	0	0	0	0	0	0	0	0	0	0	0	0	0	0	0	0	0	0	0	0	0	0	0	0	0	0	0	0	0	0	0	0	0	0	0	0	0	0	0	0	0	0	0	0	0	0	0
0.036229544	0	0	0	0	0	0	0	0	0	0	0	0	0.035087719	0	0	0	0.035087719	0	0	0	0	0	0	0	0	0	0	0	0	0	0	0	0	0	0	0	0	0	0	0	0.035087719	0	0.070175439	0	0	0.087719298	0	0	0
0.248218561	0	0	0	0	0	0	0	0	0	0.028571429	0	0	0	0	0	0.028571429	0	0	0	0	0	0	0	0	0	0	0	0	0	0	0	0	0	0	0	0	0	0	0	0	0	0	0.2	0.085714286	0	0	0	0	0.028571429
0.077367905	0	0	0	0	0.00952381	0	0	0	0	0	0	0	0	0	0.00952381	0	0	0	0	0	0	0	0	0	0	0	0	0	0	0	0	0	0	0.00952381	0	0	0	0	0	0	0	0	0	0	0	0	0	0	0
-0.104025268	0	0	0	0	0.0125	0	0	0	0	0	0	0	0	0.0125	0.0125	0	0	0	0	0	0	0	0	0	0	0	0	0	0	0	0	0	0	0	0	0	0	0	0	0	0	0	0	0	0	0	0	0	0
-0.041914151	0.00456621	0	0	0	0.00456621	0	0	0	0.00456621	0.00456621	0	0	0	0.00456621	0.00456621	0	0	0.00456621	0	0.00456621	0	0	0	0	0	0	0	0	0	0	0	0	0	0	0	0	0	0	0	0	0.00456621	0	0.00913242	0.00456621	0.00913242	0.00456621	0.01369863	0	0.00456621
-0.537602002	0.125	0	0.019230769	0	0.009615385	0	0.009615385	0.009615385	0	0.009615385	0	0	0.009615385	0.009615385	0	0.009615385	0.038461538	0.028846154	0	0.028846154	0	0	0	0	0	0	0	0	0	0	0	0	0	0	0	0	0	0	0	0	0	0	0	0	0	0.019230769	0	0	0
0.325925956	0	0	0.01010101	0.02020202	0	0	0	0	0	0	0	0	0	0.01010101	0	0	0	0	0	0.01010101	0	0	0	0	0	0	0	0	0	0	0	0	0	0	0	0	0	0	0	0	0	0	0.01010101	0	0	0	0	0	0.01010101
-0.298432015	0	0	0	0.02173913	0	0	0	0	0	0	0	0	0	0	0	0.043478261	0.02173913	0	0	0	0	0	0	0	0	0	0	0	0	0	0	0	0	0	0	0	0	0.02173913	0	0	0	0	0	0	0	0	0	0	0
-0.250263684	0	0	0	0	0	0.02173913	0	0	0.02173913	0	0.02173913	0	0.02173913	0.02173913	0	0	0	0	0	0	0	0	0	0	0	0	0	0	0	0	0	0	0	0.02173913	0	0	0	0	0	0	0	0	0	0	0	0	0	0	0
-0.49757288	0.223404255	0	0	0	0.010638298	0.021276596	0	0	0	0	0.010638298	0	0.021276596	0	0	0.021276596	0.031914894	0.010638298	0	0	0	0	0	0	0	0	0	0	0	0	0	0	0	0	0	0	0	0	0	0	0	0	0	0	0	0	0	0	0
0.551327988	0	0	0	0	0	0	0	0	0	0	0	0	0	0	0	0	0	0	0	0	0	0	0	0	0	0	0	0	0	0	0	0	0	0	0	0	0	0	0	0	0	0	0	0	0	0	0	0	0
-0.152427341	0	0	0	0	0	0	0	0	0	0	0	0	0	0	0	0	0	0	0	0	0	0	0	0	0	0	0	0	0	0	0	0	0	0	0	0	0	0	0	0	0	0	0	0	0	0	0	0	0
-0.322393047	0	0	0	0	0	0	0.016393443	0	0	0	0	0	0	0	0	0	0	0	0	0	0	0	0	0	0	0	0	0	0	0	0	0	0	0	0	0	0	0	0	0	0	0	0	0	0	0	0	0	0
0.72566666	0.003164557	0	0.003164557	0.012658228	0	0	0	0	0.006329114	0.003164557	0	0	0	0	0	0	0	0	0	0.006329114	0	0	0	0	0	0	0	0	0	0	0	0	0	0	0	0	0	0	0	0	0.006329114	0	0.009493671	0.006329114	0	0	0	0	0.003164557
0.873901598	0.004166667	0	0.004166667	0.004166667	0	0	0	0	0.008333333	0.004166667	0	0	0	0	0	0	0	0	0	0.008333333	0	0	0	0	0	0	0	0	0	0	0	0	0	0	0	0	0	0	0	0	0.004166667	0	0.0125	0.008333333	0	0	0	0	0.004166667
-0.207608311	0	0	0	0.024096386	0	0.012048193	0	0	0	0	0	0	0	0	0	0	0	0	0	0	0	0	0	0	0	0	0	0	0	0	0	0	0	0	0	0	0	0	0	0	0	0	0	0.012048193	0.012048193	0	0	0.012048193	0
-0.163675884	0	0	0	0	0	0	0.020833333	0	0	0.020833333	0	0	0	0	0	0	0.020833333	0	0	0	0	0	0	0	0	0	0	0	0	0	0	0	0	0	0	0	0	0	0	0	0.020833333	0	0	0	0	0	0	0	0
0.167021796	0	0	0	0.00862069	0	0	0	0	0	0	0	0	0.00862069	0	0	0.00862069	0	0	0	0	0.00862069	0	0	0	0	0	0	0	0	0	0	0	0	0	0	0	0	0	0	0	0	0	0	0	0	0.00862069	0	0	0.00862069
-0.358525889	0	0	0	0	0.017699115	0.030973451	0	0.004424779	0	0	0	0.004424779	0.004424779	0.004424779	0.004424779	0.004424779	0	0.004424779	0	0	0	0	0	0	0	0	0	0	0	0	0	0	0	0	0	0	0	0	0	0	0.004424779	0	0	0	0	0	0	0	0
-0.404503778	0	0	0	0	0.017857143	0.03125	0	0.004464286	0	0	0	0.004464286	0.004464286	0.004464286	0.004464286	0.004464286	0	0.004464286	0	0	0	0	0	0	0	0	0	0	0	0	0	0	0	0	0	0	0	0	0	0	0.004464286	0	0	0	0	0	0	0	0
-0.295849483	0	0	0	0	0	0	0	0	0	0	0.02173913	0	0	0.02173913	0.02173913	0	0	0	0	0	0	0	0	0	0	0	0	0	0	0	0	0	0	0	0	0	0	0	0	0	0	0	0	0	0	0	0	0	0
-0.410050399	0	0	0	0	0	0	0	0	0	0	0	0	0	0.02173913	0	0	0	0	0	0	0	0	0	0	0	0	0	0	0	0	0	0	0	0	0	0	0	0	0	0	0	0	0	0.02173913	0	0	0	0	0
1.099266172	0	0.006993007	0	0	0	0	0	0.006993007	0	0	0	0	0	0	0	0.013986014	0	0	0	0	0	0	0	0	0	0	0	0	0	0	0	0	0	0	0.006993007	0.013986014	0	0	0	0.006993007	0	0	0	0	0	0	0.006993007	0	0
-0.057000407	0	0	0	0.014925373	0	0	0	0	0	0	0	0	0	0	0	0	0	0	0	0	0	0	0	0	0	0	0	0	0	0	0	0	0	0	0	0	0	0	0	0	0	0	0	0.014925373	0.014925373	0	0	0	0.029850746
-0.555955204	0	0	0	0	0	0	0	0	0	0	0	0	0	0	0	0	0	0	0	0	0	0	0	0	0	0	0	0	0	0	0	0	0	0	0	0	0	0	0	0	0	0	0	0	0	0	0	0	0
0.529943402	0	0	0	0	0	0	0	0	0	0	0	0	0	0	0	0	0	0	0	0	0	0	0	0	0	0	0	0	0	0	0	0	0	0	0	0	0	0	0	0	0	0	0	0	0	0	0	0	0
0.224533063	0	0	0	0	0	0	0	0	0	0	0	0	0	0	0	0	0	0	0	0	0	0	0	0	0	0	0	0	0	0	0	0	0	0	0	0	0	0	0	0	0	0	0	0.533333333	0	0	0	0	0
0.152899596	0	0	0	0	0	0	0	0	0	0	0	0	0	0	0	0	0	0	0	0	0	0	0	0	0	0	0	0	0	0	0	0	0	0	0	0	0	0	0	0	0	0	0	0	0	0	0	0	0
-0.019088062	0	0	0	0	0	0	0	0	0	0	0	0	0	0	0	0	0	0	0	0	0	0	0	0	0	0	0	0	0	0	0	0	0	0	0	0	0	0	0	0	0	0	0	0	0	0	0	0	0
0.170848204	0.075757576	0	0	0	0	0	0	0	0	0	0.015151515	0	0.015151515	0	0	0.015151515	0	0	0	0	0	0	0	0	0	0	0	0	0	0	0	0	0	0	0	0	0	0	0	0	0	0	0.166666667	0.181818182	0	0	0	0	0
-0.297569464	0	0	0	0	0	0	0	0	0	0	0	0	0	0	0.01369863	0	0	0	0	0	0	0	0	0	0	0	0	0	0	0	0	0	0	0	0	0	0	0	0	0	0	0	0.01369863	0	0	0	0	0.01369863	0
0.169380495	0	0	0	0.006024096	0	0	0	0	0.006024096	0.006024096	0	0	0.006024096	0	0	0.018072289	0	0	0	0	0	0	0	0	0	0	0	0	0	0	0	0	0	0	0	0.006024096	0	0	0	0	0.006024096	0	0	0	0	0	0	0.018072289	0
0.528402438	0	0	0.006410256	0	0.006410256	0	0	0	0	0	0	0	0	0.006410256	0.006410256	0	0.006410256	0	0	0	0	0	0	0	0	0	0	0	0	0	0	0	0	0	0	0	0	0	0	0	0	0	0.064102564	0	0	0.019230769	0	0	0.019230769
0.125481266	0.003021148	0	0.01510574	0.006042296	0	0	0	0	0.006042296	0	0	0	0	0	0	0.003021148	0	0	0	0	0	0	0	0.003021148	0	0	0	0	0	0	0	0	0.006042296	0	0	0.006042296	0	0	0	0	0.009063444	0.006042296	0.039274924	0.045317221	0	0.012084592	0	0	0.009063444
-0.458420756	0	0	0	0	0	0	0	0	0	0	0	0	0	0	0	0	0	0	0	0	0	0	0	0	0	0	0	0	0	0	0	0	0	0	0	0	0	0	0	0	0	0	0	0	0	0	0	0	0
-0.224025669	0	0	0.008196721	0.016393443	0	0	0	0.008196721	0	0	0	0.008196721	0	0	0	0	0	0.008196721	0	0	0	0	0	0	0	0	0	0	0	0	0	0	0	0	0	0	0	0	0	0	0	0	0.06557377	0.016393443	0	0	0	0	0.008196721
-0.3400838	0	0	0	0.006622517	0.006622517	0.006622517	0	0.006622517	0.006622517	0.01986755	0	0.006622517	0	0	0	0	0	0.006622517	0	0.006622517	0	0	0	0	0	0.006622517	0	0	0	0	0	0	0	0	0	0	0	0	0	0	0.006622517	0	0	0.01986755	0	0	0	0	0
-0.518557371	0	0	0	0	0	0.012987013	0	0	0	0	0	0	0	0	0.012987013	0	0	0	0	0	0	0	0	0	0	0	0	0	0	0	0	0	0	0	0	0	0	0	0	0	0	0	0	0	0	0	0	0	0
-0.260427656	0	0	0	0	0	0	0	0	0	0	0	0	0	0	0	0	0	0	0	0	0	0	0	0	0	0	0	0	0	0	0	0	0	0	0	0	0	0	0	0	0	0	0	0	0.005988024	0.017964072	0	0	0
-0.457174573	0	0	0	0	0	0	0	0	0	0	0	0	0	0	0	0	0	0	0	0	0	0	0	0	0	0	0	0	0	0	0	0	0	0	0	0	0	0	0	0	0	0	0	0	0.006666667	0.013333333	0	0	0
-0.48945499	0	0	0	0	0	0	0	0	0.008	0	0	0	0	0	0	0	0	0	0	0	0	0	0	0	0	0	0	0	0	0	0	0	0	0	0	0	0	0	0	0	0	0	0	0	0.008	0.016	0	0	0
-0.229884705	0	0	0	0	0	0	0.011235955	0	0	0	0	0.011235955	0	0	0	0	0	0	0	0	0	0	0	0	0	0	0	0	0	0	0	0	0	0	0	0	0	0	0	0	0	0	0	0.033707865	0	0	0	0	0
-0.476253533	0	0	0	0	0	0	0	0	0	0	0	0	0	0	0	0	0	0	0	0	0	0	0	0	0	0	0	0	0	0	0	0	0	0	0	0	0	0	0	0	0	0	0	0	0	0	0	0	0
0.13289977	0	0	0	0	0	0	0	0	0	0.014925373	0	0	0	0	0	0	0.014925373	0	0	0	0	0	0	0	0	0	0	0	0.014925373	0	0	0	0	0	0	0	0.014925373	0	0	0	0	0	0	0	0.014925373	0	0	0	0
-0.330683119	0	0	0	0	0	0	0	0	0	0	0	0	0	0	0	0	0	0.02	0	0	0	0	0	0	0	0	0	0	0.02	0	0	0	0	0	0	0	0.02	0	0	0	0	0	0	0	0	0	0	0	0
-0.412289035	0.003378378	0	0	0	0	0.016891892	0	0	0	0	0.013513514	0	0.010135135	0	0.006756757	0.006756757	0	0.003378378	0	0	0.003378378	0	0	0	0	0	0	0	0	0	0	0	0	0	0	0	0	0	0	0	0.006756757	0	0	0	0	0.003378378	0	0	0
-0.364516253	0	0	0	0	0.005263158	0.015789474	0	0	0	0	0	0	0.015789474	0	0	0	0	0.005263158	0	0	0	0	0	0	0	0	0	0	0	0	0	0	0	0	0	0	0	0	0	0	0	0	0	0	0	0	0	0	0
-0.01188716	0	0	0	0	0	0	0	0	0	0	0	0	0	0	0	0	0	0	0	0	0	0	0	0	0	0	0	0	0	0	0	0	0	0	0	0	0	0	0	0	0	0	0	0	0	0	0	0	0
-0.388276692	0	0	0	0	0	0.015151515	0	0	0	0	0	0	0	0	0	0	0	0	0	0	0	0	0	0	0	0	0	0	0	0	0	0	0	0	0	0	0	0	0	0	0	0	0	0	0	0	0	0	0
-0.390405591	0.10619469	0	0	0	0	0.03539823	0	0	0	0.044247788	0.008849558	0.008849558	0	0.008849558	0	0.008849558	0.03539823	0	0	0.008849558	0	0	0	0	0	0	0	0	0	0	0	0	0	0	0	0	0	0	0	0	0.008849558	0	0	0	0	0	0	0	0
-0.354457333	0.045454545	0.022727273	0	0.045454545	0	0	0	0	0	0	0	0	0	0	0	0	0.022727273	0	0	0	0	0	0	0	0	0.022727273	0	0	0	0	0	0	0	0	0	0	0	0	0	0	0.022727273	0	0	0	0	0	0	0	0
-0.69576326	0	0	0	0	0	0	0	0	0.024390244	0	0	0	0	0	0	0	0.024390244	0	0	0	0	0	0	0	0	0	0	0	0	0	0	0	0	0	0	0	0	0	0	0	0	0	0	0	0	0	0	0	0
-0.61319953	0.034090909	0	0.005681818	0.017045455	0	0	0	0	0.005681818	0.017045455	0	0	0	0.011363636	0.011363636	0	0	0.005681818	0	0.011363636	0	0	0	0	0	0	0.005681818	0	0	0	0	0	0	0	0	0	0	0	0	0	0.005681818	0	0	0.005681818	0	0	0	0	0.017045455
-0.621903326	0	0	0	0.027027027	0	0	0	0	0	0	0	0	0.027027027	0	0	0	0	0	0	0	0	0	0	0	0	0	0	0	0	0	0	0	0	0	0	0	0	0	0	0	0	0	0	0	0	0	0	0	0
-0.689115103	0.023391813	0	0.005847953	0	0	0.005847953	0	0	0	0.023391813	0	0	0.01754386	0	0.005847953	0.005847953	0.011695906	0	0	0.01754386	0	0	0	0	0	0	0	0	0.005847953	0.011695906	0	0	0	0	0	0	0	0	0	0	0	0	0.005847953	0	0	0	0	0	0
-0.790208859	0	0	0	0	0	0.004739336	0	0.004739336	0	0	0.014218009	0	0	0	0	0.004739336	0	0	0	0	0	0	0	0	0	0	0	0	0	0	0	0	0	0	0	0	0	0	0	0	0	0	0	0	0.004739336	0.009478673	0	0.004739336	0
-0.592098226	0	0	0.008547009	0	0	0.008547009	0	0	0	0	0.008547009	0	0.008547009	0.008547009	0	0	0	0	0	0	0	0	0	0	0	0	0	0	0	0	0	0	0	0	0	0	0	0	0	0	0.008547009	0	0.017094017	0.017094017	0	0.025641026	0	0	0
-0.696952799	0	0	0	0	0	0	0	0	0	0	0	0	0	0	0.053571429	0	0.017857143	0	0	0	0	0	0	0	0	0	0	0	0	0	0	0	0	0	0	0	0	0	0	0	0	0	0	0	0	0	0	0	0
-0.779880304	0	0	0	0	0	0	0	0	0	0	0	0	0	0	0	0	0	0.024390244	0	0	0	0	0	0	0	0	0	0	0	0	0	0	0	0	0	0	0	0	0	0	0	0	0	0	0.024390244	0	0	0	0
-0.284500156	0	0	0	0	0.002242152	0	0	0	0	0	0	0	0.002242152	0.002242152	0.002242152	0	0	0	0	0	0	0	0	0	0	0.002242152	0	0	0	0	0	0	0.002242152	0	0	0	0	0	0	0	0	0	0.006726457	0.00896861	0.058295964	0	0.002242152	0	0
-0.302584473	0	0	0	0.043478261	0	0	0	0	0	0	0	0	0	0	0	0.043478261	0	0	0	0	0	0	0	0	0	0	0	0	0	0	0	0	0	0	0	0	0	0	0	0	0	0	0	0	0	0	0	0	0
-0.203975823	0	0	0	0	0	0	0	0	0	0	0.006097561	0	0.006097561	0	0	0.006097561	0.006097561	0	0	0	0	0	0	0	0	0	0	0	0	0	0	0	0	0	0.006097561	0	0	0	0	0	0.006097561	0	0.006097561	0.006097561	0.006097561	0	0.006097561	0.006097561	0
-0.501099217	0	0	0.016393443	0.005464481	0	0	0	0	0.010928962	0.010928962	0	0	0	0	0	0.016393443	0	0	0	0	0	0	0	0	0	0	0	0	0	0	0	0	0	0	0	0	0	0	0	0	0	0	0.010928962	0	0	0.005464481	0	0	0
-0.699615824	0	0	0	0.015384615	0	0	0	0	0	0	0	0	0	0	0	0	0	0.015384615	0	0	0	0	0	0	0	0	0	0	0	0	0	0	0	0	0	0	0	0	0	0	0	0	0	0	0	0	0	0	0
-0.540115496	0	0	0.012048193	0.008032129	0	0	0	0	0.008032129	0.008032129	0	0	0	0	0	0.012048193	0	0.004016064	0	0	0	0	0	0	0	0	0	0	0	0	0	0	0	0	0	0	0	0	0	0	0	0	0.008032129	0	0	0.004016064	0	0	0
-0.711542102	0	0	0	0	0	0	0	0	0	0	0	0	0.018518519	0.018518519	0	0	0	0	0	0	0	0	0	0	0	0	0	0	0	0	0	0	0	0	0	0	0	0	0	0	0	0	0	0	0	0	0	0	0
-0.716091629	0.010752688	0	0.005376344	0	0	0	0	0	0	0.016129032	0.005376344	0	0.010752688	0.005376344	0	0.005376344	0	0.005376344	0.005376344	0.005376344	0	0	0	0	0	0	0	0	0	0	0	0	0	0	0	0	0	0	0	0	0.005376344	0	0	0	0	0	0.005376344	0	0
-0.535516125	0.03125	0	0	0	0	0.015625	0	0.015625	0	0.015625	0	0	0	0	0	0	0.015625	0	0	0	0	0	0	0	0	0	0	0	0	0	0	0	0	0	0	0	0	0	0	0	0	0	0	0.015625	0	0	0	0	0
0.686225785	0.008219178	0	0	0	0	0	0	0.005479452	0.002739726	0	0	0	0.002739726	0.002739726	0	0.002739726	0	0.002739726	0	0	0	0	0	0	0	0	0	0	0	0	0	0	0	0.002739726	0	0	0	0	0	0	0.002739726	0	0.002739726	0.002739726	0	0.002739726	0.002739726	0	0.021917808
0.528095274	0.011627907	0	0	0	0	0.002325581	0	0.006976744	0.002325581	0.002325581	0	0	0.002325581	0.002325581	0	0.002325581	0.002325581	0.002325581	0	0	0	0	0	0	0	0	0	0	0	0	0	0	0	0.002325581	0	0	0	0	0	0	0.002325581	0	0.002325581	0.004651163	0	0.002325581	0.002325581	0	0.018604651
-0.653133014	0	0	0	0	0	0.032258065	0	0	0	0	0	0	0	0	0	0	0	0	0	0	0	0	0	0	0	0	0	0	0	0	0	0	0	0	0	0	0	0	0	0	0	0	0	0	0	0	0	0	0
0.662806266	0	0	0	0	0	0	0	0	0	0	0	0	0	0	0.00625	0	0.00625	0	0	0	0	0	0	0	0	0	0	0	0	0	0	0	0	0	0	0	0	0	0	0	0	0	0	0.00625	0	0	0	0.00625	0
-0.672652188	0.026490066	0	0	0	0.013245033	0.013245033	0	0.006622517	0	0.006622517	0.006622517	0	0	0.006622517	0	0.013245033	0	0	0	0	0	0	0	0	0	0	0	0	0	0	0	0	0	0	0	0	0	0	0	0	0	0	0	0	0	0	0	0	0
-0.349380334	0	0	0	0	0	0	0	0	0	0	0	0	0	0	0	0	0	0	0	0	0	0	0	0	0	0	0	0	0	0	0	0	0	0	0	0	0	0	0	0	0	0	0	0	0	0	0	0	0.03125
-0.613506569	0.010309278	0	0	0	0	0.010309278	0	0	0	0	0	0.010309278	0.010309278	0.010309278	0	0.010309278	0	0	0.010309278	0	0	0	0	0	0	0	0	0	0	0	0	0	0	0	0	0	0	0	0	0	0	0	0	0	0	0	0	0	0
0.470053117	0	0	0	0	0	0	0	0	0	0	0	0.008547009	0	0	0.008547009	0	0	0	0	0	0	0	0	0	0	0	0	0	0	0	0	0	0	0	0	0	0	0	0	0	0	0	0	0	0	0	0	0	0
-0.501987833	0	0	0	0	0	0	0	0	0	0	0	0	0	0	0	0	0	0	0	0	0	0.013888889	0	0	0	0	0	0	0	0	0	0.013888889	0	0	0.013888889	0.013888889	0.013888889	0	0	0	0	0	0	0	0.013888889	0	0.013888889	0	0
-0.520739739	0.015306122	0.005102041	0	0.005102041	0	0	0	0	0.005102041	0.010204082	0	0.005102041	0.005102041	0.005102041	0.005102041	0	0	0	0	0	0	0	0	0	0	0	0	0	0	0	0	0	0.005102041	0	0.005102041	0.005102041	0	0	0	0	0	0	0	0	0.005102041	0	0	0	0
[truncated: 651 more columns]
