# Supplementary material for: Roles of Physicochemical and Structural Properties of RNA-Binding Proteins in Predicting the Activities of Trans-Acting Splicing Factors with Machine Learning
Source: Int J Mol Sci. 2022 Apr 17;23(8):4426. doi: 10.3390/ijms23084426 (PMC9030803; doi:10.3390/ijms23084426)
Supplement: Supplementary file 1 [file ijms-23-04426-s001.zip › Table S3ú║647feature_matrix.csv]

class	Dul-AAC_AA	Dul-AAC_AC	Dul-AAC_AD	Dul-AAC_AE	Dul-AAC_AF	Dul-AAC_AG	Dul-AAC_AH	Dul-AAC_AI	Dul-AAC_AK	Dul-AAC_AL	Dul-AAC_AM	Dul-AAC_AN	Dul-AAC_AP	Dul-AAC_AQ	Dul-AAC_AR	Dul-AAC_AS	Dul-AAC_AT	Dul-AAC_AV	Dul-AAC_AW	Dul-AAC_AY	Dul-AAC_CA	Dul-AAC_CC	Dul-AAC_CE	Dul-AAC_CG	Dul-AAC_CH	Dul-AAC_CK	Dul-AAC_CL	Dul-AAC_CN	Dul-AAC_CP	Dul-AAC_CQ	Dul-AAC_CR	Dul-AAC_CS	Dul-AAC_CT	Dul-AAC_CV	Dul-AAC_CY	Dul-AAC_DA	Dul-AAC_DC	Dul-AAC_DD	Dul-AAC_DE	Dul-AAC_DF	Dul-AAC_DG	Dul-AAC_DH	Dul-AAC_DI	Dul-AAC_DK	Dul-AAC_DL	Dul-AAC_DM	Dul-AAC_DN	Dul-AAC_DP	Dul-AAC_DQ
1	0	0	0	0	0	0	0	0	0	0	0	0	0	0	0	0.028571429	0	0	0	0	0	0	0	0	0	0	0	0	0	0	0	0	0	0	0	0	0	0	0	0	0	0	0	0	0	0	0	0	0.028571429
1	0	0	0	0	0	0	0	0	0	0	0	0	0	0	0	0	0	0	0	0	0	0	0	0	0	0	0	0	0	0	0	0	0	0	0	0	0	0.011111111	0	0.011111111	0	0.011111111	0	0	0.011111111	0	0.011111111	0	0
-1	0	0	0	0	0	0	0	0	0	0	0	0	0	0.025	0	0	0	0	0	0	0	0	0	0	0	0	0	0	0	0	0	0	0	0	0	0	0	0	0	0	0	0	0	0	0	0	0	0	0.025
1	0	0	0	0	0	0	0	0	0	0	0	0	0	0	0	0.025641026	0	0	0	0	0	0	0	0	0	0	0	0	0	0	0	0	0	0	0	0	0	0	0	0	0	0	0	0	0	0	0	0	0
1	0	0	0	0	0	0	0	0	0	0	0	0	0	0	0	0.010869565	0	0	0	0	0	0	0	0	0	0	0	0	0	0	0	0	0	0	0	0	0	0	0	0	0	0	0	0	0	0	0	0	0
1	0	0	0	0	0	0	0	0	0	0	0	0	0	0	0.009615385	0	0	0.009615385	0	0	0	0	0	0	0	0	0	0	0	0	0	0	0	0	0	0	0	0	0	0	0	0	0	0	0	0	0	0	0
1	0	0	0	0	0	0	0	0	0	0	0	0	0	0	0	0	0	0	0	0	0	0	0	0	0	0	0	0	0	0	0	0	0	0	0	0	0	0	0	0	0	0	0	0	0	0	0	0	0
0	0	0	0	0	0	0	0	0	0	0	0	0	0.035087719	0	0	0	0.035087719	0	0	0	0	0	0	0	0	0	0	0	0	0	0	0	0	0	0	0.035087719	0	0.070175439	0	0	0.087719298	0	0	0	0.052631579	0	0	0	0
1	0	0	0	0	0	0	0	0	0	0.028571429	0	0	0	0	0	0.028571429	0	0	0	0	0	0	0	0	0	0	0	0	0	0	0	0	0	0	0	0	0	0.2	0.085714286	0	0	0	0	0.028571429	0	0	0	0	0
0	0	0	0	0	0.00952381	0	0	0	0	0	0	0	0	0	0.00952381	0	0	0	0	0	0	0	0	0	0	0	0	0	0	0.00952381	0	0	0	0	0	0	0	0	0	0	0	0	0	0	0	0	0	0	0
0	0	0	0	0	0.0125	0	0	0	0	0	0	0	0	0.0125	0.0125	0	0	0	0	0	0	0	0	0	0	0	0	0	0	0	0	0	0	0	0	0	0	0	0	0	0	0	0	0	0	0	0	0	0
0	0.00456621	0	0	0	0.00456621	0	0	0	0.00456621	0.00456621	0	0	0	0.00456621	0.00456621	0	0	0.00456621	0	0.00456621	0	0	0	0	0	0	0	0	0	0	0	0	0	0	0	0.00456621	0	0.00913242	0.00456621	0.00913242	0.00456621	0.01369863	0	0.00456621	0.00456621	0	0	0	0
-1	0.125	0	0.019230769	0	0.009615385	0	0.009615385	0.009615385	0	0.009615385	0	0	0.009615385	0.009615385	0	0.009615385	0.038461538	0.028846154	0	0.028846154	0	0	0	0	0	0	0	0	0	0	0	0	0	0	0	0	0	0	0	0	0.019230769	0	0	0	0.009615385	0	0	0.009615385	0
1	0	0	0.01010101	0.02020202	0	0	0	0	0	0	0	0	0	0.01010101	0	0	0	0	0	0.01010101	0	0	0	0	0	0	0	0	0	0	0	0	0	0	0	0	0	0.01010101	0	0	0	0	0	0.01010101	0.01010101	0	0	0	0
-1	0	0	0	0.02173913	0	0	0	0	0	0	0	0	0	0	0	0.043478261	0.02173913	0	0	0	0	0	0	0	0	0	0	0	0	0	0	0	0	0.02173913	0	0	0	0	0	0	0	0	0	0	0	0	0	0	0
-1	0	0	0	0	0	0.02173913	0	0	0.02173913	0	0.02173913	0	0.02173913	0.02173913	0	0	0	0	0	0	0	0	0	0	0	0	0	0	0	0.02173913	0	0	0	0	0	0	0	0	0	0	0	0	0	0	0	0	0	0	0
-1	0.223404255	0	0	0	0.010638298	0.021276596	0	0	0	0	0.010638298	0	0.021276596	0	0	0.021276596	0.031914894	0.010638298	0	0	0	0	0	0	0	0	0	0	0	0	0	0	0	0	0	0	0	0	0	0	0	0	0	0	0	0	0	0	0
1	0	0	0	0	0	0	0	0	0	0	0	0	0	0	0	0	0	0	0	0	0	0	0	0	0	0	0	0	0	0	0	0	0	0	0	0	0	0	0	0	0	0	0	0	0	0	0	0	0
-1	0	0	0	0	0	0	0	0	0	0	0	0	0	0	0	0	0	0	0	0	0	0	0	0	0	0	0	0	0	0	0	0	0	0	0	0	0	0	0	0	0	0	0	0	0	0	0	0	0
-1	0	0	0	0	0	0	0.016393443	0	0	0	0	0	0	0	0	0	0	0	0	0	0	0	0	0	0	0	0	0	0	0	0	0	0	0	0	0	0	0	0	0	0	0	0	0	0	0	0	0	0.016393443
1	0.003164557	0	0.003164557	0.012658228	0	0	0	0	0.006329114	0.003164557	0	0	0	0	0	0	0	0	0	0.006329114	0	0	0	0	0	0	0	0	0	0	0	0	0	0	0	0.006329114	0	0.009493671	0.006329114	0	0	0	0	0.003164557	0	0	0	0.006329114	0
1	0.004166667	0	0.004166667	0.004166667	0	0	0	0	0.008333333	0.004166667	0	0	0	0	0	0	0	0	0	0.008333333	0	0	0	0	0	0	0	0	0	0	0	0	0	0	0	0.004166667	0	0.0125	0.008333333	0	0	0	0	0.004166667	0	0	0	0.004166667	0
-1	0	0	0	0.024096386	0	0.012048193	0	0	0	0	0	0	0	0	0	0	0	0	0	0	0	0	0	0	0	0	0	0	0	0	0	0	0	0	0	0	0	0	0.012048193	0.012048193	0	0	0.012048193	0	0	0	0	0.012048193	0
-1	0	0	0	0	0	0	0.020833333	0	0	0.020833333	0	0	0	0	0	0	0.020833333	0	0	0	0	0	0	0	0	0	0	0	0	0	0	0	0	0	0	0.020833333	0	0	0	0	0	0	0	0	0	0	0	0	0
1	0	0	0	0.00862069	0	0	0	0	0	0	0	0	0.00862069	0	0	0.00862069	0	0	0	0	0.00862069	0	0	0	0	0	0	0	0	0	0	0	0	0	0	0	0	0	0	0	0.00862069	0	0	0.00862069	0.00862069	0	0.00862069	0	0.00862069
-1	0	0	0	0	0.017699115	0.030973451	0	0.004424779	0	0	0	0.004424779	0.004424779	0.004424779	0.004424779	0.004424779	0	0.004424779	0	0	0	0	0	0	0	0	0	0	0	0	0	0	0	0	0	0.004424779	0	0	0	0	0	0	0	0	0	0	0	0	0
-1	0	0	0	0	0.017857143	0.03125	0	0.004464286	0	0	0	0.004464286	0.004464286	0.004464286	0.004464286	0.004464286	0	0.004464286	0	0	0	0	0	0	0	0	0	0	0	0	0	0	0	0	0	0.004464286	0	0	0	0	0	0	0	0	0	0	0	0	0
-1	0	0	0	0	0	0	0	0	0	0	0.02173913	0	0	0.02173913	0.02173913	0	0	0	0	0	0	0	0	0	0	0	0	0	0	0	0	0	0	0	0	0	0	0	0	0	0	0	0	0	0	0	0.02173913	0	0
-1	0	0	0	0	0	0	0	0	0	0	0	0	0	0.02173913	0	0	0	0	0	0	0	0	0	0	0	0	0	0	0	0	0	0	0	0	0	0	0	0	0.02173913	0	0	0	0	0	0	0	0	0.043478261	0
1	0	0.006993007	0	0	0	0	0	0.006993007	0	0	0	0	0	0	0	0.013986014	0	0	0	0	0	0	0	0	0	0	0	0	0	0	0.006993007	0.013986014	0	0	0.006993007	0	0	0	0	0	0	0.006993007	0	0	0	0	0	0	0
0	0	0	0	0.014925373	0	0	0	0	0	0	0	0	0	0	0	0	0	0	0	0	0	0	0	0	0	0	0	0	0	0	0	0	0	0	0	0	0	0	0.014925373	0.014925373	0	0	0	0.029850746	0.014925373	0	0	0	0
-1	0	0	0	0	0	0	0	0	0	0	0	0	0	0	0	0	0	0	0	0	0	0	0	0	0	0	0	0	0	0	0	0	0	0	0	0	0	0	0	0	0	0	0	0	0	0	0	0	0
1	0	0	0	0	0	0	0	0	0	0	0	0	0	0	0	0	0	0	0	0	0	0	0	0	0	0	0	0	0	0	0	0	0	0	0	0	0	0	0	0	0	0	0	0	0	0	0	0	0
1	0	0	0	0	0	0	0	0	0	0	0	0	0	0	0	0	0	0	0	0	0	0	0	0	0	0	0	0	0	0	0	0	0	0	0	0	0	0	0.533333333	0	0	0	0	0	0	0	0	0	0
1	0	0	0	0	0	0	0	0	0	0	0	0	0	0	0	0	0	0	0	0	0	0	0	0	0	0	0	0	0	0	0	0	0	0	0	0	0	0	0	0	0	0	0	0	0	0	0	0	0
0	0	0	0	0	0	0	0	0	0	0	0	0	0	0	0	0	0	0	0	0	0	0	0	0	0	0	0	0	0	0	0	0	0	0	0	0	0	0	0	0	0	0	0	0	0	0	0	0	0
1	0.075757576	0	0	0	0	0	0	0	0	0	0.015151515	0	0.015151515	0	0	0.015151515	0	0	0	0	0	0	0	0	0	0	0	0	0	0	0	0	0	0	0	0	0	0.166666667	0.181818182	0	0	0	0	0	0	0	0	0	0
-1	0	0	0	0	0	0	0	0	0	0	0	0	0	0	0.01369863	0	0	0	0	0	0	0	0	0	0	0	0	0	0	0	0	0	0	0	0	0	0	0.01369863	0	0	0	0	0.01369863	0	0	0	0	0.02739726	0
1	0	0	0	0.006024096	0	0	0	0	0.006024096	0.006024096	0	0	0.006024096	0	0	0.018072289	0	0	0	0	0	0	0	0	0	0	0	0	0	0	0	0.006024096	0	0	0	0.006024096	0	0	0	0	0	0	0.018072289	0	0.006024096	0	0.006024096	0	0
1	0	0	0.006410256	0	0.006410256	0	0	0	0	0	0	0	0	0.006410256	0.006410256	0	0.006410256	0	0	0	0	0	0	0	0	0	0	0	0	0	0	0	0	0	0	0	0	0.064102564	0	0	0.019230769	0	0	0.019230769	0	0.006410256	0	0	0.006410256
0	0.003021148	0	0.01510574	0.006042296	0	0	0	0	0.006042296	0	0	0	0	0	0	0.003021148	0	0	0	0	0	0	0.003021148	0	0	0	0	0	0.006042296	0	0	0.006042296	0	0	0	0.009063444	0.006042296	0.039274924	0.045317221	0	0.012084592	0	0	0.009063444	0.006042296	0	0	0	0
-1	0	0	0	0	0	0	0	0	0	0	0	0	0	0	0	0	0	0	0	0	0	0	0	0	0	0	0	0	0	0	0	0	0	0	0	0	0	0	0	0	0	0	0	0	0	0	0	0	0
-1	0	0	0.008196721	0.016393443	0	0	0	0.008196721	0	0	0	0.008196721	0	0	0	0	0	0.008196721	0	0	0	0	0	0	0	0	0	0	0	0	0	0	0	0	0	0	0	0.06557377	0.016393443	0	0	0	0	0.008196721	0.016393443	0	0.008196721	0	0.008196721
-1	0	0	0	0.006622517	0.006622517	0.006622517	0	0.006622517	0.006622517	0.01986755	0	0.006622517	0	0	0	0	0	0.006622517	0	0.006622517	0	0	0	0.006622517	0	0	0	0	0	0	0	0	0	0	0	0.006622517	0	0	0.01986755	0	0	0	0	0	0.013245033	0	0	0	0
-1	0	0	0	0	0	0.012987013	0	0	0	0	0	0	0	0	0.012987013	0	0	0	0	0	0	0	0	0	0	0	0	0	0	0	0	0	0	0	0	0	0	0	0	0	0	0	0	0	0	0	0	0	0
-1	0	0	0	0	0	0	0	0	0	0	0	0	0	0	0	0	0	0	0	0	0	0	0	0	0	0	0	0	0	0	0	0	0	0	0	0	0	0	0	0.005988024	0.017964072	0	0	0	0	0	0	0	0
-1	0	0	0	0	0	0	0	0	0	0	0	0	0	0	0	0	0	0	0	0	0	0	0	0	0	0	0	0	0	0	0	0	0	0	0	0	0	0	0	0.006666667	0.013333333	0	0	0	0	0	0.006666667	0	0
-1	0	0	0	0	0	0	0	0	0.008	0	0	0	0	0	0	0	0	0	0	0	0	0	0	0	0	0	0	0	0	0	0	0	0	0	0	0	0	0	0	0.008	0.016	0	0	0	0	0	0.008	0	0
-1	0	0	0	0	0	0	0.011235955	0	0	0	0	0.011235955	0	0	0	0	0	0	0	0	0	0	0	0	0	0	0	0	0	0	0	0	0	0	0	0	0	0	0.033707865	0	0	0	0	0	0	0	0	0	0
-1	0	0	0	0	0	0	0	0	0	0	0	0	0	0	0	0	0	0	0	0	0	0	0	0	0	0	0	0	0	0	0	0	0	0	0	0	0	0	0	0	0	0	0	0	0	0	0	0	0.01980198
0	0	0	0	0	0	0	0	0	0	0.014925373	0	0	0	0	0	0	0.014925373	0	0	0	0	0	0	0	0	0.014925373	0	0	0	0	0	0	0.014925373	0	0	0	0	0	0	0.014925373	0	0	0	0	0	0.014925373	0	0.014925373	0
-1	0	0	0	0	0	0	0	0	0	0	0	0	0	0	0	0	0	0.02	0	0	0	0	0	0	0	0.02	0	0	0	0	0	0	0.02	0	0	0	0	0	0	0	0	0	0	0	0	0	0	0	0
-1	0.003378378	0	0	0	0	0.016891892	0	0	0	0	0.013513514	0	0.010135135	0	0.006756757	0.006756757	0	0.003378378	0	0	0.003378378	0	0	0	0	0	0	0	0	0	0	0	0	0	0	0.006756757	0	0	0	0	0.003378378	0	0	0	0	0	0	0.010135135	0.003378378
-1	0	0	0	0	0.005263158	0.015789474	0	0	0	0	0	0	0.015789474	0	0	0	0	0.005263158	0	0	0	0	0	0	0	0	0	0	0	0	0	0	0	0	0	0	0	0	0	0	0	0	0	0	0	0	0	0.005263158	0
0	0	0	0	0	0	0	0	0	0	0	0	0	0	0	0	0	0	0	0	0	0	0	0	0	0	0	0	0	0	0	0	0	0	0	0	0	0	0	0	0	0	0	0	0	0	0	0	0	0
-1	0	0	0	0	0	0.015151515	0	0	0	0	0	0	0	0	0	0	0	0	0	0	0	0	0	0	0	0	0	0	0	0	0	0	0	0	0	0	0	0	0	0	0	0	0	0	0	0	0	0	0
-1	0.10619469	0	0	0	0	0.03539823	0	0	0	0.044247788	0.008849558	0.008849558	0	0.008849558	0	0.008849558	0.03539823	0	0	0.008849558	0	0	0	0	0	0	0	0	0	0	0	0	0	0	0	0.008849558	0	0	0	0	0	0	0	0	0	0	0	0	0
-1	0.045454545	0.022727273	0	0.045454545	0	0	0	0	0	0	0	0	0	0	0	0	0.022727273	0	0	0	0	0	0	0.022727273	0	0	0	0	0	0	0	0	0	0	0	0.022727273	0	0	0	0	0	0	0	0	0	0	0	0	0
-1	0	0	0	0	0	0	0	0	0.024390244	0	0	0	0	0	0	0	0.024390244	0	0	0	0	0	0	0	0	0	0	0	0	0	0	0	0	0	0	0	0	0	0	0	0	0	0	0	0	0	0	0	0
-1	0.034090909	0	0.005681818	0.017045455	0	0	0	0	0.005681818	0.017045455	0	0	0	0.011363636	0.011363636	0	0	0.005681818	0	0.011363636	0	0	0	0	0.005681818	0	0	0	0	0	0	0	0	0	0	0.005681818	0	0	0.005681818	0	0	0	0	0.017045455	0.011363636	0	0.005681818	0	0.005681818
-1	0	0	0	0.027027027	0	0	0	0	0	0	0	0	0.027027027	0	0	0	0	0	0	0	0	0	0	0	0	0	0	0	0	0	0	0	0	0	0	0	0	0	0	0	0	0	0	0	0	0	0	0	0
-1	0.023391813	0	0.005847953	0	0	0.005847953	0	0	0	0.023391813	0	0	0.01754386	0	0.005847953	0.005847953	0.011695906	0	0	0.01754386	0	0	0	0	0	0.005847953	0.011695906	0	0	0	0	0	0	0	0	0	0	0.005847953	0	0	0	0	0	0	0.005847953	0	0	0.005847953	0
-1	0	0	0	0	0	0.004739336	0	0.004739336	0	0	0.014218009	0	0	0	0	0.004739336	0	0	0	0	0	0	0	0	0	0	0	0	0	0	0	0	0	0	0	0	0	0	0	0.004739336	0.009478673	0	0.004739336	0	0	0.004739336	0	0	0
-1	0	0	0.008547009	0	0	0.008547009	0	0	0	0	0.008547009	0	0.008547009	0.008547009	0	0	0	0	0	0	0	0	0	0	0	0	0	0	0	0	0	0	0	0	0	0.008547009	0	0.017094017	0.017094017	0	0.025641026	0	0	0	0	0	0	0	0
-1	0	0	0	0	0	0	0	0	0	0	0	0	0	0	0.053571429	0	0.017857143	0	0	0	0	0	0	0	0	0	0	0	0	0	0	0	0	0	0	0	0	0	0	0	0	0	0	0	0	0	0	0	0
-1	0	0	0	0	0	0	0	0	0	0	0	0	0	0	0	0	0	0.024390244	0	0	0	0	0	0	0	0	0	0	0	0	0	0	0	0	0	0	0	0	0	0.024390244	0	0	0	0	0	0	0	0	0.024390244
-1	0	0	0	0	0.002242152	0	0	0	0	0	0	0	0.002242152	0.002242152	0.002242152	0	0	0	0	0	0	0	0	0.002242152	0	0	0	0	0.002242152	0	0	0	0	0	0	0	0	0.006726457	0.00896861	0.058295964	0	0.002242152	0	0	0.006726457	0	0.004484305	0.006726457	0
-1	0	0	0	0.043478261	0	0	0	0	0	0	0	0	0	0	0	0.043478261	0	0	0	0	0	0	0	0	0	0	0	0	0	0	0	0	0	0	0	0	0	0	0	0	0	0	0	0	0	0	0	0	0
-1	0	0	0	0	0	0	0	0	0	0	0.006097561	0	0.006097561	0	0	0.006097561	0.006097561	0	0	0	0	0	0	0	0	0	0	0	0	0	0.006097561	0	0	0	0	0.006097561	0	0.006097561	0.006097561	0.006097561	0	0.006097561	0.006097561	0	0	0	0.006097561	0	0
-1	0	0	0.016393443	0.005464481	0	0	0	0	0.010928962	0.010928962	0	0	0	0	0	0.016393443	0	0	0	0	0	0	0	0	0	0	0	0	0	0	0	0	0	0	0	0	0	0.010928962	0	0	0.005464481	0	0	0	0.005464481	0	0	0	0
-1	0	0	0	0.015384615	0	0	0	0	0	0	0	0	0	0	0	0	0	0.015384615	0	0	0	0	0	0	0	0	0	0	0	0	0	0	0	0	0	0	0	0	0	0	0	0	0	0	0	0	0	0	0
-1	0	0	0.012048193	0.008032129	0	0	0	0	0.008032129	0.008032129	0	0	0	0	0	0.012048193	0	0.004016064	0	0	0	0	0	0	0	0	0	0	0	0	0	0	0	0	0	0	0	0.008032129	0	0	0.004016064	0	0	0	0.004016064	0	0	0	0
-1	0	0	0	0	0	0	0	0	0	0	0	0	0.018518519	0.018518519	0	0	0	0	0	0	0	0	0	0	0	0	0	0	0	0	0	0	0	0	0	0	0	0	0	0	0	0	0	0	0	0	0	0	0.018518519
-1	0.010752688	0	0.005376344	0	0	0	0	0	0	0.016129032	0.005376344	0	0.010752688	0.005376344	0	0.005376344	0	0.005376344	0.005376344	0.005376344	0	0	0	0	0	0	0	0	0	0	0	0	0	0	0	0.005376344	0	0	0	0	0	0.005376344	0	0	0	0.005376344	0	0.005376344	0
-1	0.03125	0	0	0	0	0.015625	0	0.015625	0	0.015625	0	0	0	0	0	0	0.015625	0	0	0	0	0	0	0	0	0	0	0	0	0	0	0	0	0	0	0	0	0	0.015625	0	0	0	0	0	0	0	0	0.03125	0
1	0.008219178	0	0	0	0	0	0	0.005479452	0.002739726	0	0	0	0.002739726	0.002739726	0	0.002739726	0	0.002739726	0	0	0	0	0	0	0	0	0	0	0	0.002739726	0	0	0	0	0	0.002739726	0	0.002739726	0.002739726	0	0.002739726	0.002739726	0	0.021917808	0	0	0	0	0
1	0.011627907	0	0	0	0	0.002325581	0	0.006976744	0.002325581	0.002325581	0	0	0.002325581	0.002325581	0	0.002325581	0.002325581	0.002325581	0	0	0	0	0	0	0	0	0	0	0	0.002325581	0	0	0	0	0	0.002325581	0	0.002325581	0.004651163	0	0.002325581	0.002325581	0	0.018604651	0	0	0	0.004651163	0
-1	0	0	0	0	0	0.032258065	0	0	0	0	0	0	0	0	0	0	0	0	0	0	0	0	0	0	0	0	0	0	0	0	0	0	0	0	0	0	0	0	0	0	0	0	0	0	0	0	0	0	0
1	0	0	0	0	0	0	0	0	0	0	0	0	0	0	0.00625	0	0.00625	0	0	0	0	0	0	0	0	0	0	0	0	0	0	0	0	0	0	0	0	0	0.00625	0	0	0	0.00625	0	0	0	0	0	0
-1	0.026490066	0	0	0	0.013245033	0.013245033	0	0.006622517	0	0.006622517	0.006622517	0	0	0.006622517	0	0.013245033	0	0	0	0	0	0	0	0	0	0	0	0	0	0	0	0	0	0	0	0	0	0	0	0	0	0	0	0	0	0	0	0	0
-1	0	0	0	0	0	0	0	0	0	0	0	0	0	0	0	0	0	0	0	0	0	0	0	0	0	0	0	0	0	0	0	0	0	0	0	0	0	0	0	0	0	0	0	0.03125	0	0	0	0	0
-1	0.010309278	0	0	0	0	0.010309278	0	0	0	0	0	0.010309278	0.010309278	0.010309278	0	0.010309278	0	0	0.010309278	0	0	0	0	0	0	0	0	0	0	0	0	0	0	0	0	0	0	0	0	0	0	0	0	0	0	0.010309278	0	0	0.010309278
1	0	0	0	0	0	0	0	0	0	0	0	0.008547009	0	0	0.008547009	0	0	0	0	0	0	0	0	0	0	0	0	0	0	0	0	0	0	0	0	0	0	0	0	0	0	0	0	0	0	0	0	0.008547009	0
-1	0	0	0	0	0	0	0	0	0	0	0	0	0	0	0	0	0	0	0	0	0	0.013888889	0	0	0	0	0	0.013888889	0	0	0.013888889	0.013888889	0.013888889	0	0	0	0	0	0	0.013888889	0	0.013888889	0	0	0	0	0	0	0
-1	0.015306122	0.005102041	0	0.005102041	0	0	0	0	0.005102041	0.010204082	0	0.005102041	0.005102041	0.005102041	0.005102041	0	0	0	0	0	0	0	0	0	0	0	0	0	0.005102041	0	0.005102041	0.005102041	0	0	0	0	0	0	0	0.005102041	0	0	0	0	0	0	0	0	0.005102041
[truncated: 598 more columns]
