# Supplementary material for: Roles of Physicochemical and Structural Properties of RNA-Binding Proteins in Predicting the Activities of Trans-Acting Splicing Factors with Machine Learning
Source: Int J Mol Sci. 2022 Apr 17;23(8):4426. doi: 10.3390/ijms23084426 (PMC9030803; doi:10.3390/ijms23084426)
Supplement: Supplementary file 1 [file ijms-23-04426-s001.zip › Table S4ú║647features_with different components.csv]

component	train_R^2	train_RMSE	train_NRMSE	train_Pear	train_Spea	test_R^2	test_RMSE	test_NRMSE	test_Pear	test_Spea
1	0.678017661	0.260001388	0.567219284	0.82334606	0.799671718	0.348659297	0.352908164	0.796828187	0.673275397	0.646568627
2	0.878128589	0.159973714	0.34889795	0.937074999	0.93756537	0.447453708	0.328616733	0.740144876	0.757084099	0.681862745
3	0.943161525	0.109033901	0.237823733	0.971156741	0.975111654	0.472349964	0.322564471	0.721842501	0.766566434	0.68627451
4	0.980308819	0.063912931	0.139132421	0.990102207	0.984876131	0.460920284	0.326378118	0.730949595	0.761281208	0.680392157
5	0.991087902	0.042997255	0.09367834	0.995533411	0.992640379	0.429491287	0.335445891	0.752465464	0.745139636	0.676960784
6	0.996039956	0.028788498	0.062712249	0.998017959	0.995152117	0.413596527	0.339488479	0.762371818	0.737391006	0.658823529
7	0.997971091	0.020619981	0.044852121	0.998985011	0.99702256	0.413192315	0.340105579	0.76278678	0.735167414	0.660294118
8	0.998880118	0.015176337	0.032948418	0.999439883	0.998045578	0.413256413	0.339928225	0.762623324	0.735935056	0.660294118
9	0.999304451	0.011895061	0.025826549	0.999652156	0.998496011	0.413376988	0.340048313	0.762475567	0.734920964	0.659313725
10	0.999570407	0.009315615	0.020231015	0.999785177	0.998984617	0.41275659	0.340263904	0.762760008	0.734207319	0.659313725
