# Supplementary material for: Roles of Physicochemical and Structural Properties of RNA-Binding Proteins in Predicting the Activities of Trans-Acting Splicing Factors with Machine Learning
Source: Int J Mol Sci. 2022 Apr 17;23(8):4426. doi: 10.3390/ijms23084426 (PMC9030803; doi:10.3390/ijms23084426)
Supplement: Supplementary file 1 [file ijms-23-04426-s001.zip › Table S5ú║Mrmr_feature647.txt]

Read 85 samples, 647 features.
You have specified parameters: no discretization. selection method=MID
Target classification variable (#1 column in the input data) has name=class	entropy score=1.2782
*** MaxRel features ***
Order	FeatureIndex	FeatureName	RelScore
1	608	BA_tau-3th	0.9916
2	593	ASA-3th	0.8835
3	606	BA_tau-1st	0.8818
4	591	ASA-1st	0.8662
5	605	BA_theta-3th	0.8562
6	598	HSEa-d-2nd	0.8458
7	612	BA_psi-1st	0.8026
8	592	ASA-2nd	0.7632
9	623	P(3-H)-3th	0.7584
10	614	BA_psi-3th	0.7556
11	607	BA_tau-2nd	0.7407
12	613	BA_psi-2nd	0.7083
13	626	P(8-C)-3th	0.6761
14	615	P(3-C)-1st	0.6718
15	621	P(3-H)-1st	0.6700
16	604	BA_theta-2nd	0.6636
17	617	P(3-C)-3th	0.6526
18	616	P(3-C)-2nd	0.6434
19	624	P(8-C)-1st	0.6348
20	633	P(8-H)-1st	0.6208
21	622	P(3-H)-2nd	0.6205
22	635	P(8-H)-3th	0.6031
23	611	BA_phi-3th	0.5955
24	603	BA_theta-1st	0.5937
25	601	CN13-2nd	0.5889
26	609	BA_phi-1st	0.5789
27	595	HSEa-u-2nd	0.5699
28	634	P(8-H)-2nd	0.5671
29	596	HSEa-u-3th	0.5643
30	625	P(8-C)-2nd	0.5541
31	600	CN13-1st	0.5506
32	599	HSEa-d-3th	0.5331
33	597	HSEa-d-1st	0.5307
34	594	HSEa-u-1st	0.5274
35	602	CN13-3th	0.5254
36	610	BA_phi-2nd	0.4612
37	619	P(3-E)-2nd	0.4519
38	628	P(8-S)-2nd	0.4074
39	632	P(8-T)-3th	0.3981
40	630	P(8-T)-1st	0.3978
41	631	P(8-T)-2nd	0.3675
42	618	P(3-E)-1st	0.3639
43	620	P(3-E)-3th	0.3543
44	644	P(8-E)-3th	0.3530
45	643	P(8-E)-2nd	0.3175
46	627	P(8-S)-1st	0.3068
47	629	P(8-S)-3th	0.2680
48	642	P(8-E)-1st	0.2331
49	462	Polarity_distribution_H-1.0	0.1842
50	646	P(8-B)-2nd	0.1665
51	636	P(8-G)-1st	0.1605
52	637	P(8-G)-2nd	0.1491
53	410	Hydrophobicity_distribution_P-1.0	0.1352
54	645	P(8-B)-1st	0.1276
55	638	P(8-G)-3th	0.1214
56	647	P(8-B)-3th	0.1212
57	415	Hydrophobicity_distribution_N-1.0	0.0961
58	457	Polarity_distribution_N-1.0	0.0728
59	452	Polarity_distribution_P-1.0	0.0631
60	557	SS8_distribution_C-0.25	0.0552
61	497	SS3_distribution_C-0.25	0.0552
62	444	Polarity_composition_H	0.0517
63	281	Dul-AAC_RR	0.0390
64	394	AAC_R	0.0390
65	400	Hydrophobicity_composition_P	0.0377
66	386	AAC_H	0.0225
67	121	Dul-AAC_HH	0.0225
68	420	Hydrophobicity_distribution_H-1.0	0.0209
69	436	VanDerWaals_distribution_N-1.0	0.0142
70	423	VanDerWaals_composition_H	0.0130
71	465	Polarizability_composition_H	0.0130
72	431	VanDerWaals_distribution_P-1.0	0.0115
73	487	SS3_transition_CC	0.0114
74	484	SS3_composition_C	0.0114
75	442	Polarity_composition_P	0.0081
76	399	AAC_Y	0.0081
77	379	Dul-AAC_YY	0.0081
78	401	Hydrophobicity_composition_N	0.0068
79	473	Polarizability_distribution_P-1.0	0.0058
80	511	SS8_composition_C	0.0034
81	518	SS8_Dual_CC	0.0034
82	483	Polarizability_distribution_H-1.0	0.0024
83	441	VanDerWaals_distribution_H-1.0	0.0024
84	478	Polarizability_distribution_N-1.0	0.0009
85	416	Hydrophobicity_distribution_H-0.0	0.0000
86	417	Hydrophobicity_distribution_H-0.25	0.0000
87	414	Hydrophobicity_distribution_N-0.75	0.0000
88	413	Hydrophobicity_distribution_N-0.5	0.0000
89	402	Hydrophobicity_composition_H	0.0000
90	405	Hydrophobicity_transition_NH	0.0000
91	407	Hydrophobicity_distribution_P-0.25	0.0000
92	403	Hydrophobicity_transition_PN	0.0000
93	404	Hydrophobicity_transition_PH	0.0000
94	412	Hydrophobicity_distribution_N-0.25	0.0000
95	406	Hydrophobicity_distribution_P-0.0	0.0000
96	411	Hydrophobicity_distribution_N-0.0	0.0000
97	408	Hydrophobicity_distribution_P-0.5	0.0000
98	409	Hydrophobicity_distribution_P-0.75	0.0000
99	418	Hydrophobicity_distribution_H-0.5	0.0000
100	398	AAC_W	0.0000
101	445	Polarity_transition_PN	0.0000
102	448	Polarity_distribution_P-0.0	0.0000
103	439	VanDerWaals_distribution_H-0.5	0.0000
104	440	VanDerWaals_distribution_H-0.75	0.0000
105	443	Polarity_composition_N	0.0000
106	437	VanDerWaals_distribution_H-0.0	0.0000
107	447	Polarity_transition_NH	0.0000
108	434	VanDerWaals_distribution_N-0.5	0.0000
109	449	Polarity_distribution_P-0.25	0.0000
110	450	Polarity_distribution_P-0.5	0.0000
111	451	Polarity_distribution_P-0.75	0.0000
112	438	VanDerWaals_distribution_H-0.25	0.0000
113	419	Hydrophobicity_distribution_H-0.75	0.0000
114	435	VanDerWaals_distribution_N-0.75	0.0000
115	426	VanDerWaals_transition_NH	0.0000
116	428	VanDerWaals_distribution_P-0.25	0.0000
117	422	VanDerWaals_composition_N	0.0000
118	424	VanDerWaals_transition_PN	0.0000
119	425	VanDerWaals_transition_PH	0.0000
120	421	VanDerWaals_composition_P	0.0000
121	427	VanDerWaals_distribution_P-0.0	0.0000
122	433	VanDerWaals_distribution_N-0.25	0.0000
123	429	VanDerWaals_distribution_P-0.5	0.0000
124	430	VanDerWaals_distribution_P-0.75	0.0000
125	432	VanDerWaals_distribution_N-0.0	0.0000
126	446	Polarity_transition_PH	0.0000
127	453	Polarity_distribution_N-0.0	0.0000
128	397	AAC_V	0.0000
129	350	Dul-AAC_WH	0.0000
130	352	Dul-AAC_WL	0.0000
131	345	Dul-AAC_VW	0.0000
132	346	Dul-AAC_VY	0.0000
133	347	Dul-AAC_WD	0.0000
134	348	Dul-AAC_WE	0.0000
135	349	Dul-AAC_WG	0.0000
136	343	Dul-AAC_VT	0.0000
137	351	Dul-AAC_WK	0.0000
138	342	Dul-AAC_VS	0.0000
139	353	Dul-AAC_WM	0.0000
140	354	Dul-AAC_WN	0.0000
141	355	Dul-AAC_WP	0.0000
142	356	Dul-AAC_WQ	0.0000
143	357	Dul-AAC_WR	0.0000
144	344	Dul-AAC_VV	0.0000
145	359	Dul-AAC_WV	0.0000
146	333	Dul-AAC_VH	0.0000
147	335	Dul-AAC_VK	0.0000
148	328	Dul-AAC_VC	0.0000
149	329	Dul-AAC_VD	0.0000
150	330	Dul-AAC_VE	0.0000
151	331	Dul-AAC_VF	0.0000
152	332	Dul-AAC_VG	0.0000
153	360	Dul-AAC_WY	0.0000
154	334	Dul-AAC_VI	0.0000
155	341	Dul-AAC_VR	0.0000
156	336	Dul-AAC_VL	0.0000
157	337	Dul-AAC_VM	0.0000
158	338	Dul-AAC_VN	0.0000
159	339	Dul-AAC_VP	0.0000
160	340	Dul-AAC_VQ	0.0000
161	358	Dul-AAC_WS	0.0000
162	396	AAC_T	0.0000
163	385	AAC_G	0.0000
164	388	AAC_K	0.0000
165	380	AAC_A	0.0000
166	381	AAC_C	0.0000
167	382	AAC_D	0.0000
168	383	AAC_E	0.0000
169	384	AAC_F	0.0000
170	377	Dul-AAC_YV	0.0000
171	387	AAC_I	0.0000
172	376	Dul-AAC_YT	0.0000
173	389	AAC_L	0.0000
174	390	AAC_M	0.0000
175	391	AAC_N	0.0000
176	392	AAC_P	0.0000
177	393	AAC_Q	0.0000
178	378	Dul-AAC_YW	0.0000
179	395	AAC_S	0.0000
180	367	Dul-AAC_YI	0.0000
181	488	SS3_transition_CE	0.0000
182	362	Dul-AAC_YD	0.0000
183	363	Dul-AAC_YE	0.0000
184	364	Dul-AAC_YF	0.0000
185	365	Dul-AAC_YG	0.0000
186	366	Dul-AAC_YH	0.0000
187	361	Dul-AAC_YA	0.0000
188	368	Dul-AAC_YK	0.0000
189	375	Dul-AAC_YS	0.0000
190	370	Dul-AAC_YM	0.0000
191	371	Dul-AAC_YN	0.0000
192	372	Dul-AAC_YP	0.0000
193	373	Dul-AAC_YQ	0.0000
194	374	Dul-AAC_YR	0.0000
195	369	Dul-AAC_YL	0.0000
196	326	Dul-AAC_TY	0.0000
197	554	SS8_Dual_EE	0.0000
198	555	SS8_Dual_BC	0.0000
199	549	SS8_Dual_EC	0.0000
200	550	SS8_Dual_ES	0.0000
201	551	SS8_Dual_ET	0.0000
202	552	SS8_Dual_EH	0.0000
203	553	SS8_Dual_EG	0.0000
204	547	SS8_Dual_GG	0.0000
205	546	SS8_Dual_GH	0.0000
206	556	SS8_distribution_C-0.0	0.0000
207	558	SS8_distribution_C-0.5	0.0000
208	559	SS8_distribution_C-0.75	0.0000
209	560	SS8_distribution_C-1.0	0.0000
210	561	SS8_distribution_S-0.0	0.0000
211	548	SS8_Dual_GE	0.0000
212	563	SS8_distribution_S-0.5	0.0000
213	538	SS8_Dual_HS	0.0000
214	539	SS8_Dual_HT	0.0000
215	533	SS8_Dual_TT	0.0000
216	534	SS8_Dual_TH	0.0000
217	535	SS8_Dual_TG	0.0000
218	536	SS8_Dual_TE	0.0000
219	537	SS8_Dual_HC	0.0000
220	564	SS8_distribution_S-0.75	0.0000
221	545	SS8_Dual_GT	0.0000
222	540	SS8_Dual_HH	0.0000
223	541	SS8_Dual_HG	0.0000
224	542	SS8_Dual_HE	0.0000
225	543	SS8_Dual_GC	0.0000
226	544	SS8_Dual_GS	0.0000
227	562	SS8_distribution_S-0.25	0.0000
228	531	SS8_Dual_TC	0.0000
229	587	SS8_distribution_B-0.25	0.0000
230	588	SS8_distribution_B-0.5	0.0000
231	582	SS8_distribution_E-0.25.1	0.0000
232	583	SS8_distribution_E-0.5.1	0.0000
233	584	SS8_distribution_E-0.75.1	0.0000
234	585	SS8_distribution_E-1.0.1	0.0000
235	586	SS8_distribution_B-0.0	0.0000
236	580	SS8_distribution_G-1.0	0.0000
237	579	SS8_distribution_G-0.75	0.0000
238	589	SS8_distribution_B-0.75	0.0000
239	590	SS8_distribution_B-1.0	0.0000
240	639	P(8-I)-1st	0.0000
241	640	P(8-I)-2nd	0.0000
242	641	P(8-I)-3th	0.0000
243	581	SS8_distribution_E-0.0.1	0.0000
244	529	SS8_Dual_SG	0.0000
245	571	SS8_distribution_H-0.0.1	0.0000
246	572	SS8_distribution_H-0.25.1	0.0000
247	566	SS8_distribution_T-0.0	0.0000
248	567	SS8_distribution_T-0.25	0.0000
249	568	SS8_distribution_T-0.5	0.0000
250	569	SS8_distribution_T-0.75	0.0000
251	570	SS8_distribution_T-1.0	0.0000
252	565	SS8_distribution_S-1.0	0.0000
253	578	SS8_distribution_G-0.5	0.0000
254	573	SS8_distribution_H-0.5.1	0.0000
255	574	SS8_distribution_H-0.75.1	0.0000
256	575	SS8_distribution_H-1.0.1	0.0000
257	576	SS8_distribution_G-0.0	0.0000
258	577	SS8_distribution_G-0.25	0.0000
259	532	SS8_Dual_TS	0.0000
260	454	Polarity_distribution_N-0.25	0.0000
261	530	SS8_Dual_SE	0.0000
262	482	Polarizability_distribution_H-0.75	0.0000
263	485	SS3_composition_E	0.0000
264	476	Polarizability_distribution_N-0.5	0.0000
265	477	Polarizability_distribution_N-0.75	0.0000
266	479	Polarizability_distribution_H-0.0	0.0000
267	480	Polarizability_distribution_H-0.25	0.0000
268	481	Polarizability_distribution_H-0.5	0.0000
269	474	Polarizability_distribution_N-0.0	0.0000
270	472	Polarizability_distribution_P-0.75	0.0000
271	486	SS3_composition_H	0.0000
272	489	SS3_transition_CH	0.0000
273	490	SS3_transition_EC	0.0000
274	491	SS3_transition_EE	0.0000
275	492	SS3_transition_EH	0.0000
276	475	Polarizability_distribution_N-0.25	0.0000
277	494	SS3_transition_HE	0.0000
278	463	Polarizability_composition_P	0.0000
279	464	Polarizability_composition_N	0.0000
280	456	Polarity_distribution_N-0.75	0.0000
281	458	Polarity_distribution_H-0.0	0.0000
282	459	Polarity_distribution_H-0.25	0.0000
283	460	Polarity_distribution_H-0.5	0.0000
284	461	Polarity_distribution_H-0.75	0.0000
285	495	SS3_transition_HH	0.0000
286	471	Polarizability_distribution_P-0.5	0.0000
287	466	Polarizability_transition_PN	0.0000
288	467	Polarizability_transition_PH	0.0000
289	468	Polarizability_transition_NH	0.0000
290	469	Polarizability_distribution_P-0.0	0.0000
291	470	Polarizability_distribution_P-0.25	0.0000
292	493	SS3_transition_HC	0.0000
293	455	Polarity_distribution_N-0.5	0.0000
294	521	SS8_Dual_CH	0.0000
295	522	SS8_Dual_CG	0.0000
296	515	SS8_composition_G	0.0000
297	516	SS8_composition_E	0.0000
298	517	SS8_composition_B	0.0000
299	519	SS8_Dual_CS	0.0000
300	520	SS8_Dual_CT	0.0000
301	513	SS8_composition_T	0.0000
302	512	SS8_composition_S	0.0000
303	523	SS8_Dual_CE	0.0000
304	524	SS8_Dual_CB	0.0000
305	525	SS8_Dual_SC	0.0000
306	526	SS8_Dual_SS	0.0000
307	527	SS8_Dual_ST	0.0000
308	514	SS8_composition_H	0.0000
309	528	SS8_Dual_SH	0.0000
310	503	SS8_distribution_E-0.5	0.0000
311	504	SS8_distribution_E-0.75	0.0000
312	498	SS3_distribution_C-0.5	0.0000
313	499	SS3_distribution_C-0.75	0.0000
314	500	SS3_distribution_C-1.0	0.0000
315	501	SS8_distribution_E-0.0	0.0000
316	502	SS8_distribution_E-0.25	0.0000
317	496	SS3_distribution_C-0.0	0.0000
318	510	SS8_distribution_H-1.0	0.0000
319	505	SS8_distribution_E-1.0	0.0000
320	506	SS8_distribution_H-0.0	0.0000
321	507	SS8_distribution_H-0.25	0.0000
322	508	SS8_distribution_H-0.5	0.0000
323	509	SS8_distribution_H-0.75	0.0000
324	327	Dul-AAC_VA	0.0000
325	1	Dul-AAC_AA	0.0000
326	107	Dul-AAC_GP	0.0000
327	106	Dul-AAC_GN	0.0000
328	109	Dul-AAC_GR	0.0000
329	108	Dul-AAC_GQ	0.0000
330	111	Dul-AAC_GT	0.0000
331	112	Dul-AAC_GV	0.0000
332	105	Dul-AAC_GM	0.0000
333	104	Dul-AAC_GL	0.0000
334	110	Dul-AAC_GS	0.0000
335	102	Dul-AAC_GI	0.0000
336	117	Dul-AAC_HD	0.0000
337	116	Dul-AAC_HC	0.0000
338	119	Dul-AAC_HF	0.0000
339	118	Dul-AAC_HE	0.0000
340	101	Dul-AAC_GH	0.0000
341	113	Dul-AAC_GW	0.0000
342	115	Dul-AAC_HA	0.0000
343	114	Dul-AAC_GY	0.0000
344	103	Dul-AAC_GK	0.0000
345	122	Dul-AAC_HI	0.0000
346	87	Dul-AAC_FN	0.0000
347	86	Dul-AAC_FM	0.0000
348	89	Dul-AAC_FQ	0.0000
349	88	Dul-AAC_FP	0.0000
350	91	Dul-AAC_FS	0.0000
351	92	Dul-AAC_FT	0.0000
352	85	Dul-AAC_FL	0.0000
353	84	Dul-AAC_FK	0.0000
354	90	Dul-AAC_FR	0.0000
355	123	Dul-AAC_HK	0.0000
356	97	Dul-AAC_GD	0.0000
357	96	Dul-AAC_GC	0.0000
358	99	Dul-AAC_GF	0.0000
359	98	Dul-AAC_GE	0.0000
360	100	Dul-AAC_GG	0.0000
361	93	Dul-AAC_FV	0.0000
362	95	Dul-AAC_GA	0.0000
363	94	Dul-AAC_FY	0.0000
364	120	Dul-AAC_HG	0.0000
365	82	Dul-AAC_FH	0.0000
366	148	Dul-AAC_IS	0.0000
367	147	Dul-AAC_IR	0.0000
368	150	Dul-AAC_IV	0.0000
369	149	Dul-AAC_IT	0.0000
370	152	Dul-AAC_KA	0.0000
371	153	Dul-AAC_KC	0.0000
372	146	Dul-AAC_IQ	0.0000
373	145	Dul-AAC_IP	0.0000
374	151	Dul-AAC_IY	0.0000
375	143	Dul-AAC_IM	0.0000
376	158	Dul-AAC_KH	0.0000
377	157	Dul-AAC_KG	0.0000
378	160	Dul-AAC_KK	0.0000
379	159	Dul-AAC_KI	0.0000
380	142	Dul-AAC_IL	0.0000
381	154	Dul-AAC_KD	0.0000
382	156	Dul-AAC_KF	0.0000
383	155	Dul-AAC_KE	0.0000
384	144	Dul-AAC_IN	0.0000
385	80	Dul-AAC_FF	0.0000
386	128	Dul-AAC_HR	0.0000
387	127	Dul-AAC_HQ	0.0000
388	130	Dul-AAC_HT	0.0000
389	129	Dul-AAC_HS	0.0000
390	132	Dul-AAC_HW	0.0000
391	133	Dul-AAC_HY	0.0000
392	126	Dul-AAC_HP	0.0000
393	125	Dul-AAC_HN	0.0000
394	131	Dul-AAC_HV	0.0000
395	124	Dul-AAC_HL	0.0000
396	138	Dul-AAC_IG	0.0000
397	137	Dul-AAC_IF	0.0000
398	140	Dul-AAC_II	0.0000
399	139	Dul-AAC_IH	0.0000
400	141	Dul-AAC_IK	0.0000
401	134	Dul-AAC_IA	0.0000
402	136	Dul-AAC_IE	0.0000
403	135	Dul-AAC_ID	0.0000
404	83	Dul-AAC_FI	0.0000
405	162	Dul-AAC_KM	0.0000
406	81	Dul-AAC_FG	0.0000
407	26	Dul-AAC_CK	0.0000
408	25	Dul-AAC_CH	0.0000
409	28	Dul-AAC_CN	0.0000
410	27	Dul-AAC_CL	0.0000
411	30	Dul-AAC_CQ	0.0000
412	31	Dul-AAC_CR	0.0000
413	24	Dul-AAC_CG	0.0000
414	23	Dul-AAC_CE	0.0000
415	29	Dul-AAC_CP	0.0000
416	21	Dul-AAC_CA	0.0000
417	36	Dul-AAC_DA	0.0000
418	35	Dul-AAC_CY	0.0000
419	38	Dul-AAC_DD	0.0000
420	37	Dul-AAC_DC	0.0000
421	20	Dul-AAC_AY	0.0000
422	32	Dul-AAC_CS	0.0000
423	34	Dul-AAC_CV	0.0000
424	33	Dul-AAC_CT	0.0000
425	22	Dul-AAC_CC	0.0000
426	40	Dul-AAC_DF	0.0000
427	6	Dul-AAC_AG	0.0000
428	5	Dul-AAC_AF	0.0000
429	8	Dul-AAC_AI	0.0000
430	7	Dul-AAC_AH	0.0000
431	10	Dul-AAC_AL	0.0000
432	11	Dul-AAC_AM	0.0000
433	4	Dul-AAC_AE	0.0000
434	3	Dul-AAC_AD	0.0000
435	9	Dul-AAC_AK	0.0000
436	41	Dul-AAC_DG	0.0000
437	16	Dul-AAC_AS	0.0000
438	15	Dul-AAC_AR	0.0000
439	18	Dul-AAC_AV	0.0000
440	17	Dul-AAC_AT	0.0000
441	19	Dul-AAC_AW	0.0000
442	12	Dul-AAC_AN	0.0000
443	14	Dul-AAC_AQ	0.0000
444	13	Dul-AAC_AP	0.0000
445	39	Dul-AAC_DE	0.0000
446	164	Dul-AAC_KP	0.0000
447	66	Dul-AAC_EM	0.0000
448	65	Dul-AAC_EL	0.0000
449	68	Dul-AAC_EP	0.0000
450	67	Dul-AAC_EN	0.0000
451	70	Dul-AAC_ER	0.0000
452	71	Dul-AAC_ES	0.0000
453	64	Dul-AAC_EK	0.0000
454	63	Dul-AAC_EI	0.0000
455	69	Dul-AAC_EQ	0.0000
456	61	Dul-AAC_EG	0.0000
457	76	Dul-AAC_FA	0.0000
458	75	Dul-AAC_EY	0.0000
459	78	Dul-AAC_FD	0.0000
460	77	Dul-AAC_FC	0.0000
461	60	Dul-AAC_EF	0.0000
462	72	Dul-AAC_ET	0.0000
463	74	Dul-AAC_EW	0.0000
464	73	Dul-AAC_EV	0.0000
465	62	Dul-AAC_EH	0.0000
466	79	Dul-AAC_FE	0.0000
467	46	Dul-AAC_DM	0.0000
468	45	Dul-AAC_DL	0.0000
469	48	Dul-AAC_DP	0.0000
470	47	Dul-AAC_DN	0.0000
471	50	Dul-AAC_DR	0.0000
472	51	Dul-AAC_DS	0.0000
473	44	Dul-AAC_DK	0.0000
474	43	Dul-AAC_DI	0.0000
475	49	Dul-AAC_DQ	0.0000
476	42	Dul-AAC_DH	0.0000
477	56	Dul-AAC_EA	0.0000
478	55	Dul-AAC_DY	0.0000
479	58	Dul-AAC_ED	0.0000
480	57	Dul-AAC_EC	0.0000
481	59	Dul-AAC_EE	0.0000
482	52	Dul-AAC_DT	0.0000
483	54	Dul-AAC_DW	0.0000
484	53	Dul-AAC_DV	0.0000
485	161	Dul-AAC_KL	0.0000
486	325	Dul-AAC_TW	0.0000
487	163	Dul-AAC_KN	0.0000
488	270	Dul-AAC_RE	0.0000
489	269	Dul-AAC_RD	0.0000
490	272	Dul-AAC_RG	0.0000
491	271	Dul-AAC_RF	0.0000
492	274	Dul-AAC_RI	0.0000
493	275	Dul-AAC_RK	0.0000
494	268	Dul-AAC_RC	0.0000
495	267	Dul-AAC_RA	0.0000
496	273	Dul-AAC_RH	0.0000
497	265	Dul-AAC_QW	0.0000
498	280	Dul-AAC_RQ	0.0000
499	279	Dul-AAC_RP	0.0000
500	283	Dul-AAC_RT	0.0000
501	282	Dul-AAC_RS	0.0000
502	264	Dul-AAC_QV	0.0000
503	276	Dul-AAC_RL	0.0000
504	278	Dul-AAC_RN	0.0000
505	277	Dul-AAC_RM	0.0000
506	266	Dul-AAC_QY	0.0000
507	285	Dul-AAC_RW	0.0000
508	250	Dul-AAC_QE	0.0000
509	249	Dul-AAC_QD	0.0000
510	252	Dul-AAC_QG	0.0000
511	251	Dul-AAC_QF	0.0000
512	254	Dul-AAC_QI	0.0000
513	255	Dul-AAC_QK	0.0000
514	248	Dul-AAC_QC	0.0000
515	247	Dul-AAC_QA	0.0000
516	253	Dul-AAC_QH	0.0000
517	286	Dul-AAC_RY	0.0000
518	260	Dul-AAC_QQ	0.0000
519	259	Dul-AAC_QP	0.0000
520	262	Dul-AAC_QS	0.0000
521	261	Dul-AAC_QR	0.0000
522	263	Dul-AAC_QT	0.0000
523	256	Dul-AAC_QL	0.0000
524	258	Dul-AAC_QN	0.0000
525	257	Dul-AAC_QM	0.0000
526	284	Dul-AAC_RV	0.0000
527	245	Dul-AAC_PW	0.0000
528	311	Dul-AAC_TF	0.0000
529	310	Dul-AAC_TE	0.0000
530	313	Dul-AAC_TH	0.0000
531	312	Dul-AAC_TG	0.0000
532	315	Dul-AAC_TK	0.0000
533	316	Dul-AAC_TL	0.0000
534	309	Dul-AAC_TD	0.0000
535	308	Dul-AAC_TC	0.0000
536	314	Dul-AAC_TI	0.0000
537	306	Dul-AAC_SY	0.0000
538	321	Dul-AAC_TR	0.0000
539	320	Dul-AAC_TQ	0.0000
540	323	Dul-AAC_TT	0.0000
541	322	Dul-AAC_TS	0.0000
542	305	Dul-AAC_SW	0.0000
543	317	Dul-AAC_TM	0.0000
544	319	Dul-AAC_TP	0.0000
545	318	Dul-AAC_TN	0.0000
546	307	Dul-AAC_TA	0.0000
547	243	Dul-AAC_PT	0.0000
548	291	Dul-AAC_SF	0.0000
549	290	Dul-AAC_SE	0.0000
550	293	Dul-AAC_SH	0.0000
551	292	Dul-AAC_SG	0.0000
552	295	Dul-AAC_SK	0.0000
553	296	Dul-AAC_SL	0.0000
554	289	Dul-AAC_SD	0.0000
555	288	Dul-AAC_SC	0.0000
556	294	Dul-AAC_SI	0.0000
557	287	Dul-AAC_SA	0.0000
558	301	Dul-AAC_SR	0.0000
559	300	Dul-AAC_SQ	0.0000
560	303	Dul-AAC_ST	0.0000
561	302	Dul-AAC_SS	0.0000
562	304	Dul-AAC_SV	0.0000
563	297	Dul-AAC_SM	0.0000
564	299	Dul-AAC_SP	0.0000
565	298	Dul-AAC_SN	0.0000
566	246	Dul-AAC_PY	0.0000
567	2	Dul-AAC_AC	0.0000
568	244	Dul-AAC_PV	0.0000
569	189	Dul-AAC_LV	0.0000
570	188	Dul-AAC_LT	0.0000
571	191	Dul-AAC_MA	0.0000
572	190	Dul-AAC_LY	0.0000
573	193	Dul-AAC_ME	0.0000
574	194	Dul-AAC_MG	0.0000
575	187	Dul-AAC_LS	0.0000
576	186	Dul-AAC_LR	0.0000
577	192	Dul-AAC_MD	0.0000
578	184	Dul-AAC_LP	0.0000
579	199	Dul-AAC_MM	0.0000
580	198	Dul-AAC_ML	0.0000
581	201	Dul-AAC_MP	0.0000
582	200	Dul-AAC_MN	0.0000
583	183	Dul-AAC_LN	0.0000
584	195	Dul-AAC_MH	0.0000
585	197	Dul-AAC_MK	0.0000
586	196	Dul-AAC_MI	0.0000
587	185	Dul-AAC_LQ	0.0000
588	203	Dul-AAC_MR	0.0000
589	169	Dul-AAC_KV	0.0000
590	168	Dul-AAC_KT	0.0000
591	171	Dul-AAC_KY	0.0000
592	170	Dul-AAC_KW	0.0000
593	173	Dul-AAC_LC	0.0000
594	174	Dul-AAC_LD	0.0000
595	167	Dul-AAC_KS	0.0000
596	166	Dul-AAC_KR	0.0000
597	172	Dul-AAC_LA	0.0000
598	204	Dul-AAC_MS	0.0000
599	179	Dul-AAC_LI	0.0000
600	178	Dul-AAC_LH	0.0000
601	181	Dul-AAC_LL	0.0000
602	180	Dul-AAC_LK	0.0000
603	182	Dul-AAC_LM	0.0000
604	175	Dul-AAC_LE	0.0000
605	177	Dul-AAC_LG	0.0000
606	176	Dul-AAC_LF	0.0000
607	202	Dul-AAC_MQ	0.0000
608	165	Dul-AAC_KQ	0.0000
609	229	Dul-AAC_PD	0.0000
610	228	Dul-AAC_PC	0.0000
611	231	Dul-AAC_PF	0.0000
612	230	Dul-AAC_PE	0.0000
613	233	Dul-AAC_PH	0.0000
614	234	Dul-AAC_PI	0.0000
615	227	Dul-AAC_PA	0.0000
616	226	Dul-AAC_NY	0.0000
617	232	Dul-AAC_PG	0.0000
618	224	Dul-AAC_NV	0.0000
619	239	Dul-AAC_PP	0.0000
620	238	Dul-AAC_PN	0.0000
621	241	Dul-AAC_PR	0.0000
622	240	Dul-AAC_PQ	0.0000
623	223	Dul-AAC_NT	0.0000
624	235	Dul-AAC_PK	0.0000
625	237	Dul-AAC_PM	0.0000
626	236	Dul-AAC_PL	0.0000
627	225	Dul-AAC_NW	0.0000
628	242	Dul-AAC_PS	0.0000
629	209	Dul-AAC_ND	0.0000
630	208	Dul-AAC_NC	0.0000
631	211	Dul-AAC_NF	0.0000
632	210	Dul-AAC_NE	0.0000
633	213	Dul-AAC_NH	0.0000
634	214	Dul-AAC_NI	0.0000
635	207	Dul-AAC_NA	0.0000
636	206	Dul-AAC_MY	0.0000
637	212	Dul-AAC_NG	0.0000
638	205	Dul-AAC_MT	0.0000
639	219	Dul-AAC_NP	0.0000
640	218	Dul-AAC_NN	0.0000
641	221	Dul-AAC_NR	0.0000
642	220	Dul-AAC_NQ	0.0000
643	222	Dul-AAC_NS	0.0000
644	215	Dul-AAC_NK	0.0000
645	217	Dul-AAC_NM	0.0000
646	216	Dul-AAC_NL	0.0000
647	324	Dul-AAC_TV	0.0000
*** mRMR features ***
Order	FeatureIndex	FeatureName	MRMRScore
1	608	BA_tau-3th	0.9916
2	416	Hydrophobicity_distribution_H-0.0	0.0000
3	417	Hydrophobicity_distribution_H-0.25	0.0000
4	281	Dul-AAC_RR	0.0082
5	557	SS8_distribution_C-0.25	0.0164
6	462	Polarity_distribution_H-1.0	0.0460
7	598	HSEa-d-2nd	0.0292
8	394	AAC_R	0.0009
9	386	AAC_H	0.0030
10	414	Hydrophobicity_distribution_N-0.75	0.0000
11	623	P(3-H)-3th	0.0260
12	413	Hydrophobicity_distribution_N-0.5	0.0000
13	497	SS3_distribution_C-0.25	0.0041
14	402	Hydrophobicity_composition_H	0.0000
15	405	Hydrophobicity_transition_NH	0.0000
16	605	BA_theta-3th	0.0204
17	407	Hydrophobicity_distribution_P-0.25	0.0000
18	444	Polarity_composition_H	0.0019
19	403	Hydrophobicity_transition_PN	0.0000
20	404	Hydrophobicity_transition_PH	0.0000
21	612	BA_psi-1st	0.0147
22	412	Hydrophobicity_distribution_N-0.25	0.0000
23	406	Hydrophobicity_distribution_P-0.0	0.0000
24	411	Hydrophobicity_distribution_N-0.0	0.0000
25	121	Dul-AAC_HH	0.0008
26	606	BA_tau-1st	0.0183
27	408	Hydrophobicity_distribution_P-0.5	0.0000
28	409	Hydrophobicity_distribution_P-0.75	0.0000
29	418	Hydrophobicity_distribution_H-0.5	0.0000
30	398	AAC_W	0.0000
31	593	ASA-3th	0.0181
32	445	Polarity_transition_PN	0.0000
33	448	Polarity_distribution_P-0.0	0.0000
34	439	VanDerWaals_distribution_H-0.5	0.0000
35	400	Hydrophobicity_composition_P	0.0003
36	440	VanDerWaals_distribution_H-0.75	0.0000
37	591	ASA-1st	0.0162
38	443	Polarity_composition_N	0.0000
39	437	VanDerWaals_distribution_H-0.0	0.0000
40	447	Polarity_transition_NH	0.0000
41	434	VanDerWaals_distribution_N-0.5	0.0000
42	614	BA_psi-3th	0.0059
43	449	Polarity_distribution_P-0.25	0.0000
44	450	Polarity_distribution_P-0.5	0.0000
45	451	Polarity_distribution_P-0.75	0.0000
46	438	VanDerWaals_distribution_H-0.25	0.0000
47	410	Hydrophobicity_distribution_P-1.0	0.0022
48	419	Hydrophobicity_distribution_H-0.75	0.0000
49	607	BA_tau-2nd	0.0061
50	435	VanDerWaals_distribution_N-0.75	0.0000
51	426	VanDerWaals_transition_NH	0.0000
52	428	VanDerWaals_distribution_P-0.25	0.0000
53	422	VanDerWaals_composition_N	0.0000
54	424	VanDerWaals_transition_PN	0.0000
55	621	P(3-H)-1st	0.0053
56	425	VanDerWaals_transition_PH	0.0000
57	421	VanDerWaals_composition_P	0.0000
58	427	VanDerWaals_distribution_P-0.0	0.0000
59	433	VanDerWaals_distribution_N-0.25	0.0000
60	635	P(8-H)-3th	0.0040
61	429	VanDerWaals_distribution_P-0.5	0.0000
62	430	VanDerWaals_distribution_P-0.75	0.0000
63	432	VanDerWaals_distribution_N-0.0	0.0000
64	446	Polarity_transition_PH	0.0000
65	453	Polarity_distribution_N-0.0	0.0000
66	613	BA_psi-2nd	0.0100
67	397	AAC_V	0.0000
68	350	Dul-AAC_WH	0.0000
69	352	Dul-AAC_WL	0.0000
70	345	Dul-AAC_VW	0.0000
71	346	Dul-AAC_VY	0.0000
72	595	HSEa-u-2nd	0.0076
73	347	Dul-AAC_WD	0.0000
74	348	Dul-AAC_WE	0.0000
75	349	Dul-AAC_WG	0.0000
76	615	P(3-C)-1st	0.0059
77	343	Dul-AAC_VT	0.0000
78	351	Dul-AAC_WK	0.0000
79	342	Dul-AAC_VS	0.0000
80	353	Dul-AAC_WM	0.0000
81	626	P(8-C)-3th	0.0023
82	354	Dul-AAC_WN	0.0000
83	355	Dul-AAC_WP	0.0000
84	356	Dul-AAC_WQ	0.0000
85	357	Dul-AAC_WR	0.0000
86	604	BA_theta-2nd	0.0021
87	344	Dul-AAC_VV	0.0000
88	359	Dul-AAC_WV	0.0000
89	333	Dul-AAC_VH	0.0000
90	335	Dul-AAC_VK	0.0000
91	328	Dul-AAC_VC	0.0000
92	633	P(8-H)-1st	0.0033
93	329	Dul-AAC_VD	0.0000
94	330	Dul-AAC_VE	0.0000
95	331	Dul-AAC_VF	0.0000
96	332	Dul-AAC_VG	0.0000
97	592	ASA-2nd	0.0058
98	360	Dul-AAC_WY	0.0000
99	334	Dul-AAC_VI	0.0000
100	341	Dul-AAC_VR	0.0000
101	336	Dul-AAC_VL	0.0000
102	337	Dul-AAC_VM	0.0000
103	594	HSEa-u-1st	0.0017
104	338	Dul-AAC_VN	0.0000
105	339	Dul-AAC_VP	0.0000
106	340	Dul-AAC_VQ	0.0000
107	634	P(8-H)-2nd	0.0036
108	358	Dul-AAC_WS	0.0000
109	396	AAC_T	0.0000
110	385	AAC_G	0.0000
111	388	AAC_K	0.0000
112	380	AAC_A	0.0000
113	622	P(3-H)-2nd	0.0053
114	381	AAC_C	0.0000
115	382	AAC_D	0.0000
116	383	AAC_E	0.0000
117	596	HSEa-u-3th	0.0034
118	384	AAC_F	0.0000
119	377	Dul-AAC_YV	0.0000
120	387	AAC_I	0.0000
121	376	Dul-AAC_YT	0.0000
122	616	P(3-C)-2nd	0.0021
123	389	AAC_L	0.0000
124	390	AAC_M	0.0000
125	391	AAC_N	0.0000
126	392	AAC_P	0.0000
127	393	AAC_Q	0.0000
128	601	CN13-2nd	0.0039
129	378	Dul-AAC_YW	0.0000
130	395	AAC_S	0.0000
131	367	Dul-AAC_YI	0.0000
132	617	P(3-C)-3th	0.0025
133	488	SS3_transition_CE	0.0000
134	362	Dul-AAC_YD	0.0000
135	363	Dul-AAC_YE	0.0000
136	364	Dul-AAC_YF	0.0000
137	365	Dul-AAC_YG	0.0000
138	415	Hydrophobicity_distribution_N-1.0	0.0006
139	366	Dul-AAC_YH	0.0000
140	361	Dul-AAC_YA	0.0000
141	624	P(8-C)-1st	0.0003
142	368	Dul-AAC_YK	0.0000
143	375	Dul-AAC_YS	0.0000
144	370	Dul-AAC_YM	0.0000
145	371	Dul-AAC_YN	0.0000
146	372	Dul-AAC_YP	0.0000
147	373	Dul-AAC_YQ	0.0000
148	374	Dul-AAC_YR	0.0000
149	369	Dul-AAC_YL	0.0000
150	326	Dul-AAC_TY	0.0000
151	554	SS8_Dual_EE	0.0000
152	555	SS8_Dual_BC	0.0000
153	549	SS8_Dual_EC	0.0000
154	611	BA_phi-3th	0.0026
155	550	SS8_Dual_ES	0.0000
156	551	SS8_Dual_ET	0.0000
157	552	SS8_Dual_EH	0.0000
158	553	SS8_Dual_EG	0.0000
159	547	SS8_Dual_GG	0.0000
160	619	P(3-E)-2nd	0.0011
161	546	SS8_Dual_GH	0.0000
162	556	SS8_distribution_C-0.0	0.0000
163	558	SS8_distribution_C-0.5	0.0000
164	603	BA_theta-1st	0.0010
165	559	SS8_distribution_C-0.75	0.0000
166	560	SS8_distribution_C-1.0	0.0000
167	561	SS8_distribution_S-0.0	0.0000
168	548	SS8_Dual_GE	0.0000
169	563	SS8_distribution_S-0.5	0.0000
170	538	SS8_Dual_HS	0.0000
171	539	SS8_Dual_HT	0.0000
172	533	SS8_Dual_TT	0.0000
173	452	Polarity_distribution_P-1.0	0.0002
174	600	CN13-1st	0.0009
175	534	SS8_Dual_TH	0.0000
176	535	SS8_Dual_TG	0.0000
177	536	SS8_Dual_TE	0.0000
178	537	SS8_Dual_HC	0.0000
179	564	SS8_distribution_S-0.75	0.0000
180	545	SS8_Dual_GT	0.0000
181	597	HSEa-d-1st	0.0014
182	540	SS8_Dual_HH	0.0000
183	541	SS8_Dual_HG	0.0000
184	542	SS8_Dual_HE	0.0000
185	543	SS8_Dual_GC	0.0000
186	544	SS8_Dual_GS	0.0000
187	609	BA_phi-1st	0.0006
188	562	SS8_distribution_S-0.25	0.0000
189	531	SS8_Dual_TC	0.0000
190	587	SS8_distribution_B-0.25	0.0000
191	588	SS8_distribution_B-0.5	0.0000
192	582	SS8_distribution_E-0.25.1	0.0000
193	583	SS8_distribution_E-0.5.1	0.0000
194	584	SS8_distribution_E-0.75.1	0.0000
195	599	HSEa-d-3th	0.0027
196	585	SS8_distribution_E-1.0.1	0.0000
197	586	SS8_distribution_B-0.0	0.0000
198	580	SS8_distribution_G-1.0	0.0000
199	579	SS8_distribution_G-0.75	0.0000
200	644	P(8-E)-3th	0.0012
201	589	SS8_distribution_B-0.75	0.0000
202	590	SS8_distribution_B-1.0	0.0000
203	639	P(8-I)-1st	0.0000
204	640	P(8-I)-2nd	0.0000
205	641	P(8-I)-3th	0.0000
206	581	SS8_distribution_E-0.0.1	0.0000
207	625	P(8-C)-2nd	0.0006
208	529	SS8_Dual_SG	0.0000
209	571	SS8_distribution_H-0.0.1	0.0000
210	572	SS8_distribution_H-0.25.1	0.0000
211	566	SS8_distribution_T-0.0	0.0000
212	567	SS8_distribution_T-0.25	0.0000
213	568	SS8_distribution_T-0.5	0.0000
214	569	SS8_distribution_T-0.75	0.0000
215	570	SS8_distribution_T-1.0	0.0000
216	602	CN13-3th	0.0001
217	565	SS8_distribution_S-1.0	0.0000
218	578	SS8_distribution_G-0.5	0.0000
219	573	SS8_distribution_H-0.5.1	0.0000
220	574	SS8_distribution_H-0.75.1	0.0000
221	575	SS8_distribution_H-1.0.1	0.0000
222	576	SS8_distribution_G-0.0	0.0000
223	577	SS8_distribution_G-0.25	0.0000
224	532	SS8_Dual_TS	0.0000
225	454	Polarity_distribution_N-0.25	0.0000
226	530	SS8_Dual_SE	0.0000
227	482	Polarizability_distribution_H-0.75	0.0000
228	485	SS3_composition_E	0.0000
229	476	Polarizability_distribution_N-0.5	0.0000
230	457	Polarity_distribution_N-1.0	0.0000
231	477	Polarizability_distribution_N-0.75	0.0000
232	479	Polarizability_distribution_H-0.0	0.0000
233	480	Polarizability_distribution_H-0.25	0.0000
234	481	Polarizability_distribution_H-0.5	0.0000
235	474	Polarizability_distribution_N-0.0	0.0000
236	472	Polarizability_distribution_P-0.75	0.0000
237	618	P(3-E)-1st	0.0003
238	486	SS3_composition_H	0.0000
239	489	SS3_transition_CH	0.0000
240	490	SS3_transition_EC	0.0000
241	491	SS3_transition_EE	0.0000
242	492	SS3_transition_EH	0.0000
243	475	Polarizability_distribution_N-0.25	0.0000
244	494	SS3_transition_HE	0.0000
245	463	Polarizability_composition_P	0.0000
246	628	P(8-S)-2nd	0.0004
247	464	Polarizability_composition_N	0.0000
248	456	Polarity_distribution_N-0.75	0.0000
249	458	Polarity_distribution_H-0.0	0.0000
250	459	Polarity_distribution_H-0.25	0.0000
251	460	Polarity_distribution_H-0.5	0.0000
252	461	Polarity_distribution_H-0.75	0.0000
253	495	SS3_transition_HH	0.0000
254	471	Polarizability_distribution_P-0.5	0.0000
255	466	Polarizability_transition_PN	0.0000
256	467	Polarizability_transition_PH	0.0000
257	632	P(8-T)-3th	0.0015
258	468	Polarizability_transition_NH	0.0000
259	469	Polarizability_distribution_P-0.0	0.0000
260	470	Polarizability_distribution_P-0.25	0.0000
261	493	SS3_transition_HC	0.0000
262	455	Polarity_distribution_N-0.5	0.0000
263	521	SS8_Dual_CH	0.0000
264	522	SS8_Dual_CG	0.0000
265	515	SS8_composition_G	0.0000
266	516	SS8_composition_E	0.0000
267	517	SS8_composition_B	0.0000
268	610	BA_phi-2nd	0.0009
269	519	SS8_Dual_CS	0.0000
270	520	SS8_Dual_CT	0.0000
271	513	SS8_composition_T	0.0000
272	512	SS8_composition_S	0.0000
273	523	SS8_Dual_CE	0.0000
274	524	SS8_Dual_CB	0.0000
275	630	P(8-T)-1st	0.0004
276	525	SS8_Dual_SC	0.0000
277	526	SS8_Dual_SS	0.0000
278	527	SS8_Dual_ST	0.0000
279	514	SS8_composition_H	0.0000
280	528	SS8_Dual_SH	0.0000
281	503	SS8_distribution_E-0.5	0.0000
282	504	SS8_distribution_E-0.75	0.0000
283	498	SS3_distribution_C-0.5	0.0000
284	499	SS3_distribution_C-0.75	0.0000
285	500	SS3_distribution_C-1.0	0.0000
286	501	SS8_distribution_E-0.0	0.0000
287	643	P(8-E)-2nd	0.0010
288	502	SS8_distribution_E-0.25	0.0000
289	496	SS3_distribution_C-0.0	0.0000
290	510	SS8_distribution_H-1.0	0.0000
291	505	SS8_distribution_E-1.0	0.0000
292	506	SS8_distribution_H-0.0	0.0000
293	507	SS8_distribution_H-0.25	0.0000
294	508	SS8_distribution_H-0.5	0.0000
295	509	SS8_distribution_H-0.75	0.0000
296	327	Dul-AAC_VA	0.0000
297	1	Dul-AAC_AA	0.0000
298	107	Dul-AAC_GP	0.0000
299	106	Dul-AAC_GN	0.0000
300	109	Dul-AAC_GR	0.0000
301	620	P(3-E)-3th	0.0011
302	108	Dul-AAC_GQ	0.0000
303	111	Dul-AAC_GT	0.0000
304	112	Dul-AAC_GV	0.0000
305	105	Dul-AAC_GM	0.0000
306	104	Dul-AAC_GL	0.0000
307	110	Dul-AAC_GS	0.0000
308	102	Dul-AAC_GI	0.0000
309	117	Dul-AAC_HD	0.0000
310	116	Dul-AAC_HC	0.0000
311	119	Dul-AAC_HF	0.0000
312	118	Dul-AAC_HE	0.0000
313	101	Dul-AAC_GH	0.0000
314	113	Dul-AAC_GW	0.0000
315	631	P(8-T)-2nd	0.0002
316	115	Dul-AAC_HA	0.0000
317	114	Dul-AAC_GY	0.0000
318	103	Dul-AAC_GK	0.0000
319	122	Dul-AAC_HI	0.0000
320	87	Dul-AAC_FN	0.0000
321	86	Dul-AAC_FM	0.0000
322	89	Dul-AAC_FQ	0.0000
323	88	Dul-AAC_FP	0.0000
324	91	Dul-AAC_FS	0.0000
325	92	Dul-AAC_FT	0.0000
326	85	Dul-AAC_FL	0.0000
327	84	Dul-AAC_FK	0.0000
328	90	Dul-AAC_FR	0.0000
329	123	Dul-AAC_HK	0.0000
330	97	Dul-AAC_GD	0.0000
331	96	Dul-AAC_GC	0.0000
332	99	Dul-AAC_GF	0.0000
333	98	Dul-AAC_GE	0.0000
334	100	Dul-AAC_GG	0.0000
335	93	Dul-AAC_FV	0.0000
336	95	Dul-AAC_GA	0.0000
337	94	Dul-AAC_FY	0.0000
338	120	Dul-AAC_HG	0.0000
339	82	Dul-AAC_FH	0.0000
340	148	Dul-AAC_IS	0.0000
341	147	Dul-AAC_IR	0.0000
342	150	Dul-AAC_IV	0.0000
343	149	Dul-AAC_IT	0.0000
344	152	Dul-AAC_KA	0.0000
345	153	Dul-AAC_KC	0.0000
346	146	Dul-AAC_IQ	0.0000
347	145	Dul-AAC_IP	0.0000
348	151	Dul-AAC_IY	0.0000
349	143	Dul-AAC_IM	0.0000
350	642	P(8-E)-1st	0.0003
351	158	Dul-AAC_KH	0.0000
352	157	Dul-AAC_KG	0.0000
353	160	Dul-AAC_KK	0.0000
354	159	Dul-AAC_KI	0.0000
355	142	Dul-AAC_IL	0.0000
356	154	Dul-AAC_KD	0.0000
357	156	Dul-AAC_KF	0.0000
358	155	Dul-AAC_KE	0.0000
359	144	Dul-AAC_IN	0.0000
360	80	Dul-AAC_FF	0.0000
361	128	Dul-AAC_HR	0.0000
362	127	Dul-AAC_HQ	0.0000
363	130	Dul-AAC_HT	0.0000
364	129	Dul-AAC_HS	0.0000
365	132	Dul-AAC_HW	0.0000
366	133	Dul-AAC_HY	0.0000
367	126	Dul-AAC_HP	0.0000
368	627	P(8-S)-1st	0.0006
369	125	Dul-AAC_HN	0.0000
370	131	Dul-AAC_HV	0.0000
371	124	Dul-AAC_HL	0.0000
372	138	Dul-AAC_IG	0.0000
373	137	Dul-AAC_IF	0.0000
374	140	Dul-AAC_II	0.0000
375	139	Dul-AAC_IH	0.0000
376	141	Dul-AAC_IK	0.0000
377	134	Dul-AAC_IA	0.0000
378	136	Dul-AAC_IE	0.0000
379	135	Dul-AAC_ID	0.0000
380	83	Dul-AAC_FI	0.0000
381	162	Dul-AAC_KM	0.0000
382	81	Dul-AAC_FG	0.0000
383	26	Dul-AAC_CK	0.0000
384	25	Dul-AAC_CH	0.0000
385	28	Dul-AAC_CN	0.0000
386	27	Dul-AAC_CL	0.0000
387	30	Dul-AAC_CQ	0.0000
388	31	Dul-AAC_CR	0.0000
389	24	Dul-AAC_CG	0.0000
390	23	Dul-AAC_CE	0.0000
391	29	Dul-AAC_CP	0.0000
392	21	Dul-AAC_CA	0.0000
393	36	Dul-AAC_DA	0.0000
394	35	Dul-AAC_CY	0.0000
395	38	Dul-AAC_DD	0.0000
396	37	Dul-AAC_DC	0.0000
397	20	Dul-AAC_AY	0.0000
398	32	Dul-AAC_CS	0.0000
399	34	Dul-AAC_CV	0.0000
400	33	Dul-AAC_CT	0.0000
401	22	Dul-AAC_CC	0.0000
402	40	Dul-AAC_DF	0.0000
403	646	P(8-B)-2nd	0.0004
404	6	Dul-AAC_AG	0.0000
405	5	Dul-AAC_AF	0.0000
406	8	Dul-AAC_AI	0.0000
407	7	Dul-AAC_AH	0.0000
408	10	Dul-AAC_AL	0.0000
409	11	Dul-AAC_AM	0.0000
410	4	Dul-AAC_AE	0.0000
411	3	Dul-AAC_AD	0.0000
412	9	Dul-AAC_AK	0.0000
413	442	Polarity_composition_P	0.0000
414	41	Dul-AAC_DG	0.0000
415	16	Dul-AAC_AS	0.0000
416	15	Dul-AAC_AR	0.0000
417	18	Dul-AAC_AV	0.0000
418	17	Dul-AAC_AT	0.0000
419	19	Dul-AAC_AW	0.0000
420	12	Dul-AAC_AN	0.0000
421	14	Dul-AAC_AQ	0.0000
422	13	Dul-AAC_AP	0.0000
423	39	Dul-AAC_DE	0.0000
424	164	Dul-AAC_KP	0.0000
425	399	AAC_Y	0.0000
426	66	Dul-AAC_EM	0.0000
427	65	Dul-AAC_EL	0.0000
428	68	Dul-AAC_EP	0.0000
429	67	Dul-AAC_EN	0.0000
430	70	Dul-AAC_ER	0.0000
431	71	Dul-AAC_ES	0.0000
432	64	Dul-AAC_EK	0.0000
433	63	Dul-AAC_EI	0.0000
434	69	Dul-AAC_EQ	0.0000
435	61	Dul-AAC_EG	0.0000
436	379	Dul-AAC_YY	0.0000
437	76	Dul-AAC_FA	0.0000
438	75	Dul-AAC_EY	0.0000
439	78	Dul-AAC_FD	0.0000
440	77	Dul-AAC_FC	0.0000
441	60	Dul-AAC_EF	0.0000
442	72	Dul-AAC_ET	0.0000
443	74	Dul-AAC_EW	0.0000
444	73	Dul-AAC_EV	0.0000
445	62	Dul-AAC_EH	0.0000
446	79	Dul-AAC_FE	0.0000
447	46	Dul-AAC_DM	0.0000
448	629	P(8-S)-3th	0.0001
449	45	Dul-AAC_DL	0.0000
450	48	Dul-AAC_DP	0.0000
451	47	Dul-AAC_DN	0.0000
452	50	Dul-AAC_DR	0.0000
453	51	Dul-AAC_DS	0.0000
454	44	Dul-AAC_DK	0.0000
455	43	Dul-AAC_DI	0.0000
456	49	Dul-AAC_DQ	0.0000
457	42	Dul-AAC_DH	0.0000
458	56	Dul-AAC_EA	0.0000
459	55	Dul-AAC_DY	0.0000
460	58	Dul-AAC_ED	0.0000
461	57	Dul-AAC_EC	0.0000
462	59	Dul-AAC_EE	0.0000
463	52	Dul-AAC_DT	0.0000
464	54	Dul-AAC_DW	0.0000
465	53	Dul-AAC_DV	0.0000
466	161	Dul-AAC_KL	0.0000
467	325	Dul-AAC_TW	0.0000
468	163	Dul-AAC_KN	0.0000
469	270	Dul-AAC_RE	0.0000
470	269	Dul-AAC_RD	0.0000
471	272	Dul-AAC_RG	0.0000
472	271	Dul-AAC_RF	0.0000
473	645	P(8-B)-1st	0.0000
474	274	Dul-AAC_RI	0.0000
475	275	Dul-AAC_RK	0.0000
476	268	Dul-AAC_RC	0.0000
477	267	Dul-AAC_RA	0.0000
478	273	Dul-AAC_RH	0.0000
479	265	Dul-AAC_QW	0.0000
480	280	Dul-AAC_RQ	0.0000
481	279	Dul-AAC_RP	0.0000
482	283	Dul-AAC_RT	0.0000
483	282	Dul-AAC_RS	0.0000
484	264	Dul-AAC_QV	0.0000
485	276	Dul-AAC_RL	0.0000
486	278	Dul-AAC_RN	0.0000
487	277	Dul-AAC_RM	0.0000
488	266	Dul-AAC_QY	0.0000
489	285	Dul-AAC_RW	0.0000
490	250	Dul-AAC_QE	0.0000
491	249	Dul-AAC_QD	0.0000
492	252	Dul-AAC_QG	0.0000
493	251	Dul-AAC_QF	0.0000
494	647	P(8-B)-3th	0.0001
495	254	Dul-AAC_QI	0.0000
496	255	Dul-AAC_QK	0.0000
497	248	Dul-AAC_QC	0.0000
498	247	Dul-AAC_QA	0.0000
499	253	Dul-AAC_QH	0.0000
500	286	Dul-AAC_RY	0.0000
501	260	Dul-AAC_QQ	0.0000
502	259	Dul-AAC_QP	0.0000
503	262	Dul-AAC_QS	0.0000
504	261	Dul-AAC_QR	0.0000
505	263	Dul-AAC_QT	0.0000
506	256	Dul-AAC_QL	0.0000
507	258	Dul-AAC_QN	0.0000
508	257	Dul-AAC_QM	0.0000
509	284	Dul-AAC_RV	0.0000
510	245	Dul-AAC_PW	0.0000
511	311	Dul-AAC_TF	0.0000
512	310	Dul-AAC_TE	0.0000
513	313	Dul-AAC_TH	0.0000
514	312	Dul-AAC_TG	0.0000
515	315	Dul-AAC_TK	0.0000
516	316	Dul-AAC_TL	0.0000
517	309	Dul-AAC_TD	0.0000
518	308	Dul-AAC_TC	0.0000
519	314	Dul-AAC_TI	0.0000
520	306	Dul-AAC_SY	0.0000
521	321	Dul-AAC_TR	0.0000
522	320	Dul-AAC_TQ	0.0000
523	323	Dul-AAC_TT	0.0000
524	322	Dul-AAC_TS	0.0000
525	305	Dul-AAC_SW	0.0000
526	317	Dul-AAC_TM	0.0000
527	319	Dul-AAC_TP	0.0000
528	318	Dul-AAC_TN	0.0000
529	307	Dul-AAC_TA	0.0000
530	243	Dul-AAC_PT	0.0000
531	291	Dul-AAC_SF	0.0000
532	290	Dul-AAC_SE	0.0000
533	293	Dul-AAC_SH	0.0000
534	292	Dul-AAC_SG	0.0000
535	295	Dul-AAC_SK	0.0000
536	296	Dul-AAC_SL	0.0000
537	289	Dul-AAC_SD	0.0000
538	288	Dul-AAC_SC	0.0000
539	294	Dul-AAC_SI	0.0000
540	287	Dul-AAC_SA	0.0000
541	301	Dul-AAC_SR	0.0000
542	300	Dul-AAC_SQ	0.0000
543	303	Dul-AAC_ST	0.0000
544	302	Dul-AAC_SS	0.0000
545	304	Dul-AAC_SV	0.0000
546	297	Dul-AAC_SM	0.0000
547	299	Dul-AAC_SP	0.0000
548	298	Dul-AAC_SN	0.0000
549	246	Dul-AAC_PY	0.0000
550	2	Dul-AAC_AC	0.0000
551	244	Dul-AAC_PV	0.0000
552	189	Dul-AAC_LV	0.0000
553	188	Dul-AAC_LT	0.0000
554	420	Hydrophobicity_distribution_H-1.0	0.0000
555	191	Dul-AAC_MA	0.0000
556	190	Dul-AAC_LY	0.0000
557	193	Dul-AAC_ME	0.0000
558	194	Dul-AAC_MG	0.0000
559	187	Dul-AAC_LS	0.0000
560	186	Dul-AAC_LR	0.0000
561	192	Dul-AAC_MD	0.0000
562	184	Dul-AAC_LP	0.0000
563	199	Dul-AAC_MM	0.0000
564	198	Dul-AAC_ML	0.0000
565	201	Dul-AAC_MP	0.0000
566	200	Dul-AAC_MN	0.0000
567	183	Dul-AAC_LN	0.0000
568	195	Dul-AAC_MH	0.0000
569	197	Dul-AAC_MK	0.0000
570	196	Dul-AAC_MI	0.0000
571	185	Dul-AAC_LQ	0.0000
572	203	Dul-AAC_MR	0.0000
573	169	Dul-AAC_KV	0.0000
574	168	Dul-AAC_KT	0.0000
575	171	Dul-AAC_KY	0.0000
576	170	Dul-AAC_KW	0.0000
577	173	Dul-AAC_LC	0.0000
578	174	Dul-AAC_LD	0.0000
579	167	Dul-AAC_KS	0.0000
580	166	Dul-AAC_KR	0.0000
581	172	Dul-AAC_LA	0.0000
582	636	P(8-G)-1st	0.0000
583	204	Dul-AAC_MS	0.0000
584	179	Dul-AAC_LI	0.0000
585	178	Dul-AAC_LH	0.0000
586	181	Dul-AAC_LL	0.0000
587	180	Dul-AAC_LK	0.0000
588	182	Dul-AAC_LM	0.0000
589	175	Dul-AAC_LE	0.0000
590	177	Dul-AAC_LG	0.0000
591	176	Dul-AAC_LF	0.0000
592	202	Dul-AAC_MQ	0.0000
593	165	Dul-AAC_KQ	0.0000
594	229	Dul-AAC_PD	0.0000
595	228	Dul-AAC_PC	0.0000
596	231	Dul-AAC_PF	0.0000
597	230	Dul-AAC_PE	0.0000
598	233	Dul-AAC_PH	0.0000
599	234	Dul-AAC_PI	0.0000
600	227	Dul-AAC_PA	0.0000
601	226	Dul-AAC_NY	0.0000
602	232	Dul-AAC_PG	0.0000
603	224	Dul-AAC_NV	0.0000
604	239	Dul-AAC_PP	0.0000
605	238	Dul-AAC_PN	0.0000
606	241	Dul-AAC_PR	0.0000
607	240	Dul-AAC_PQ	0.0000
608	223	Dul-AAC_NT	0.0000
609	235	Dul-AAC_PK	0.0000
610	237	Dul-AAC_PM	0.0000
611	236	Dul-AAC_PL	0.0000
612	225	Dul-AAC_NW	0.0000
613	242	Dul-AAC_PS	0.0000
614	209	Dul-AAC_ND	0.0000
615	208	Dul-AAC_NC	0.0000
616	211	Dul-AAC_NF	0.0000
617	210	Dul-AAC_NE	0.0000
618	213	Dul-AAC_NH	0.0000
619	423	VanDerWaals_composition_H	0.0000
620	214	Dul-AAC_NI	0.0000
621	207	Dul-AAC_NA	0.0000
622	206	Dul-AAC_MY	0.0000
623	212	Dul-AAC_NG	0.0000
624	205	Dul-AAC_MT	0.0000
625	219	Dul-AAC_NP	0.0000
626	218	Dul-AAC_NN	0.0000
627	221	Dul-AAC_NR	0.0000
628	220	Dul-AAC_NQ	0.0000
629	222	Dul-AAC_NS	0.0000
630	215	Dul-AAC_NK	0.0000
631	217	Dul-AAC_NM	0.0000
632	216	Dul-AAC_NL	0.0000
633	324	Dul-AAC_TV	0.0000
634	465	Polarizability_composition_H	-0.0000
635	401	Hydrophobicity_composition_N	-0.0026
636	637	P(8-G)-2nd	-0.0028
637	436	VanDerWaals_distribution_N-1.0	-0.0100
638	487	SS3_transition_CC	-0.0163
639	484	SS3_composition_C	-0.0176
640	511	SS8_composition_C	-0.0191
641	431	VanDerWaals_distribution_P-1.0	-0.0198
642	518	SS8_Dual_CC	-0.0200
643	473	Polarizability_distribution_P-1.0	-0.0232
644	478	Polarizability_distribution_N-1.0	-0.0261
645	483	Polarizability_distribution_H-1.0	-0.0292
646	441	VanDerWaals_distribution_H-1.0	-0.0306
647	638	P(8-G)-3th	-0.0405
*** The minimum Redundancy Maximum Relevance (mRMR) algorithm were developed
by Hanchuan Peng <hanchuan.peng@gmail.com> for the paper
"Feature selection based on mutual information: criteria of
max-dependency, max-relevance, and min-redundancy,"
Hanchuan Peng, Fuhui Long, and Chris Ding,
IEEE Transactions on Pattern Analysis and Machine Intelligence,
Vol. 27, No. 8, pp.1226-1238, 2005.
The program was developed by Ning Zhang <zhni@tju.edu.cn> at
Tianjin University, 2015.
