# Supplementary material for: Roles of Physicochemical and Structural Properties of RNA-Binding Proteins in Predicting the Activities of Trans-Acting Splicing Factors with Machine Learning
Source: Int J Mol Sci. 2022 Apr 17;23(8):4426. doi: 10.3390/ijms23084426 (PMC9030803; doi:10.3390/ijms23084426)
Supplement: Supplementary file 1 [file ijms-23-04426-s001.zip › Table S6ú║647feature_mrmr-result.csv]

Number	FeatureName	Train_R^2	Train_RMSE	Ttrain_NRMSE	Train_Pear	Train_Spea	Test_R^2	Test_RMSE	Test_NRMSE	Test_Pear	Test_Spea
1	BA_tau-3th
2	Hydrophobicity_distribution_H-0.0
3	Hydrophobicity_distribution_H-0.25	0.193936466	0.4116587	0.897236316	0.435830838	0.440500821	0.002545674	0.445210283	0.980616533	0.383408823	0.393627451
4	Dul-AAC_RR	0.291538233	0.385208495	0.84019303	0.534983679	0.550605031	0.137738017	0.414976292	0.924586133	0.504713972	0.572058824
5	SS8_distribution_C-0.25	0.290619294	0.385388379	0.84058992	0.533658887	0.546199947	0.128686441	0.417205738	0.929703758	0.493203415	0.565686275
6	Polarity_distribution_H-1.0	0.297879998	0.383432694	0.836274898	0.540570811	0.566851166	0.142417148	0.41455147	0.922323883	0.492447399	0.555392157
7	HSEa-d-2nd	0.353886585	0.367862887	0.802102241	0.590823551	0.595136848	0.157341586	0.411115701	0.911666031	0.501335035	0.504411765
8	AAC_R	0.459773099	0.33657083	0.734089609	0.676934593	0.605054014	0.009503405	0.440461367	0.988854021	0.446709275	0.417647059
9	AAC_H	0.512567941	0.32000313	0.698001518	0.715787934	0.654303928	-0.019627366	0.448388305	1.000996682	0.447904116	0.467156863
10	Hydrophobicity_distribution_N-0.75	0.511418719	0.320375752	0.698787999	0.714950944	0.653746612	-0.079955069	0.459359827	1.032420528	0.438382241	0.447058824
11	P(3-H)-3th	0.516735671	0.318593041	0.694961318	0.718651183	0.648417758	-0.138158935	0.469658107	1.059055586	0.41560136	0.385294118
12	Hydrophobicity_distribution_N-0.5	0.513886255	0.319514768	0.697017365	0.716671882	0.647509257	-0.175390467	0.477402814	1.077580889	0.393291412	0.38872549
13	SS3_distribution_C-0.25	0.511299086	0.320363244	0.698873117	0.714864094	0.648547544	-0.150270037	0.47279943	1.066810808	0.40269499	0.391666667
14	Hydrophobicity_composition_H	0.54223551	0.309759786	0.676156794	0.73603407	0.699148757	0.145303483	0.407690978	0.920258717	0.542180178	0.548039216
15	Hydrophobicity_transition_NH	0.53991951	0.310557502	0.677869401	0.734456235	0.709012482	0.130469657	0.411652909	0.928693341	0.532933593	0.555882353
16	BA_theta-3th	0.541606557	0.309978986	0.676600626	0.735585855	0.708462801	0.133248635	0.41110036	0.927155427	0.532318004	0.555392157
17	Hydrophobicity_distribution_P-0.25	0.548192115	0.307838883	0.671865907	0.740174521	0.707630645	0.150945334	0.406356052	0.91685433	0.542653085	0.530392157
18	Polarity_composition_H	0.559090976	0.304066697	0.663617202	0.747451983	0.71089056	0.152034711	0.405559376	0.915551769	0.550274165	0.540196078
19	Hydrophobicity_transition_PN	0.560317502	0.303622959	0.662652499	0.748250287	0.710630988	0.056722377	0.427763895	0.965961836	0.492423178	0.509313725
20	Hydrophobicity_transition_PH	0.572998343	0.299092733	0.65284443	0.756586722	0.701713937	0.093602415	0.418789729	0.945724266	0.521911537	0.521078431
21	BA_psi-1st	0.572524766	0.299244494	0.653163138	0.756246175	0.701255869	0.092531457	0.418820963	0.946051923	0.5215638	0.529411765
22	Hydrophobicity_distribution_N-0.25	0.571522247	0.299566701	0.653904808	0.755565467	0.703317174	0.093252115	0.418527258	0.945750551	0.524059529	0.506372549
23	Hydrophobicity_distribution_P-0.0	0.575807606	0.298127203	0.650728995	0.758468667	0.702194908	0.090095627	0.419724733	0.948076389	0.524386337	0.505392157
24	Hydrophobicity_distribution_N-0.0	0.576352844	0.297907368	0.650287543	0.758816527	0.705019659	0.095632694	0.418016445	0.94507708	0.527365468	0.520588235
25	Dul-AAC_HH	0.57746357	0.297519624	0.649445907	0.759555048	0.702049853	0.081176455	0.422221113	0.95314014	0.505716351	0.503921569
26	BA_tau-1st	0.577617654	0.297475493	0.649355733	0.759672798	0.700477154	0.101419212	0.417408229	0.94286427	0.515734139	0.523529412
27	Hydrophobicity_distribution_P-0.5	0.577340703	0.297563155	0.649562397	0.759489199	0.702347597	0.089193898	0.420385601	0.949441441	0.507121173	0.510784314
28	Hydrophobicity_distribution_P-0.75	0.576507489	0.297869964	0.650230305	0.758955346	0.70478299	0.095493525	0.419056801	0.946122406	0.509192698	0.521078431
29	Hydrophobicity_distribution_H-0.5	0.576200765	0.297960817	0.650440154	0.75873605	0.703133947	0.105260015	0.416570548	0.94102381	0.514747217	0.516666667
30	AAC_W	0.585781651	0.294636383	0.64304924	0.765041227	0.704027179	0.11587586	0.414654322	0.935780558	0.519859243	0.528921569
31	ASA-3th	0.584078967	0.295289384	0.644432171	0.763959531	0.706019773	0.121968331	0.412509274	0.931664725	0.529486316	0.528431373
32	Polarity_transition_PN	0.594738643	0.291495133	0.636150833	0.770939639	0.717334046	0.169551529	0.401887868	0.906818034	0.561254699	0.569607843
33	Polarity_distribution_P-0.0	0.596708389	0.290814979	0.634628413	0.77223054	0.722075047	0.156437985	0.405955538	0.914720091	0.547005281	0.564215686
34	VanDerWaals_distribution_H-0.5	0.606052592	0.28721283	0.62700517	0.778144119	0.728984235	0.110855363	0.413985905	0.936407537	0.539206491	0.565686275
35	Hydrophobicity_composition_P	0.608452651	0.286247181	0.624963447	0.779629075	0.724243234	0.112067382	0.414094765	0.936324633	0.539829408	0.568137255
36	VanDerWaals_distribution_H-0.75	0.612488431	0.284768915	0.621698822	0.782200941	0.733221361	0.103667615	0.416144805	0.940455169	0.535453872	0.556862745
37	ASA-1st	0.624790336	0.280280456	0.611848524	0.790113607	0.737015689	0.106856346	0.415656696	0.939694776	0.538840794	0.528431373
38	Polarity_composition_N	0.623275582	0.280865963	0.613116888	0.789164067	0.735916326	0.103346306	0.416078875	0.9408228	0.539328514	0.556372549
39	VanDerWaals_distribution_H-0.0	0.636197627	0.275948023	0.602322766	0.797261556	0.752444936	0.084226243	0.420372757	0.950160597	0.530776769	0.545588235
40	Polarity_transition_NH	0.639381591	0.274721028	0.599676229	0.799259905	0.755315494	0.059323691	0.427086706	0.963970072	0.508716278	0.538235294
41	VanDerWaals_distribution_N-0.5	0.652258911	0.269783265	0.588917861	0.807325399	0.759002939	0.053833544	0.426713403	0.965926071	0.519351523	0.545588235
42	BA_psi-3th	0.663182075	0.265489552	0.579607434	0.81409635	0.766270947	0.075731405	0.421974391	0.95485512	0.537577821	0.531862745
43	Polarity_distribution_P-0.25	0.664379926	0.265042602	0.578614487	0.814851021	0.764392869	0.077276818	0.421977311	0.954442383	0.532892605	0.528431373
44	Polarity_distribution_P-0.5	0.655942571	0.268348607	0.585826155	0.809631954	0.752872466	0.122946891	0.410907887	0.929500725	0.554304076	0.555392157
45	Polarity_distribution_P-0.75	0.647698889	0.271466303	0.592626507	0.804446457	0.749940833	0.136038014	0.407854783	0.922872638	0.558178443	0.567647059
46	VanDerWaals_distribution_H-0.25	0.647878619	0.271452711	0.592585395	0.804597248	0.752628164	0.123025481	0.410159504	0.928951477	0.553161888	0.589215686
47	Hydrophobicity_distribution_P-1.0	0.650064364	0.270617264	0.590752573	0.805963543	0.75346032	0.106638572	0.41418535	0.937623681	0.541377277	0.56372549
48	Hydrophobicity_distribution_H-0.75	0.643892254	0.272998333	0.595910961	0.802103014	0.749284269	0.11712906	0.411905761	0.932381554	0.543854914	0.574509804
49	BA_tau-2nd	0.644830687	0.272821022	0.595506464	0.80283178	0.75125396	0.139580269	0.40653458	0.919826314	0.559881085	0.565196078
50	VanDerWaals_distribution_N-0.75	0.641916281	0.274050923	0.598077605	0.801065381	0.748665878	0.140950319	0.406565224	0.919519484	0.559275528	0.562745098
51	VanDerWaals_transition_NH	0.645005205	0.272831483	0.595499359	0.802993689	0.758445624	0.138055405	0.407593645	0.921447851	0.561067818	0.562745098
52	VanDerWaals_distribution_P-0.25	0.647457604	0.271973028	0.593533196	0.804559916	0.761942207	0.13515544	0.408730717	0.92333267	0.55600335	0.570098039
53	VanDerWaals_composition_N	0.657082283	0.268314189	0.585458473	0.810556036	0.762438447	0.146981965	0.406264765	0.917718784	0.564059301	0.564215686
54	VanDerWaals_transition_PN	0.655909923	0.268763301	0.586419617	0.80981676	0.763797381	0.156535523	0.403595426	0.912253448	0.569563576	0.565686275
55	P(3-H)-1st	0.658991424	0.267577643	0.583811826	0.811728367	0.764637172	0.158142129	0.404658207	0.912788162	0.561774743	0.561764706
56	VanDerWaals_transition_PH	0.661358834	0.266605337	0.581725624	0.813165241	0.768958278	0.150095065	0.407018095	0.917442365	0.554749577	0.539215686
57	VanDerWaals_composition_P	0.662352972	0.266183001	0.580788854	0.813746196	0.772241096	0.176462093	0.40016906	0.902221366	0.569452438	0.559313725
58	VanDerWaals_distribution_P-0.0	0.665893997	0.264766334	0.57774975	0.815926809	0.778341031	0.181571403	0.398861006	0.899468275	0.574565793	0.55245098
59	VanDerWaals_distribution_N-0.25	0.666106132	0.264660726	0.577539713	0.816047465	0.778684582	0.176753038	0.40014588	0.90206193	0.569485573	0.56127451
60	P(8-H)-3th	0.665186399	0.264936883	0.578252802	0.81545168	0.775554453	0.185254556	0.398134745	0.897155818	0.577211303	0.565196078
61	VanDerWaals_distribution_P-0.5	0.666403839	0.264531128	0.577266382	0.816224249	0.775836928	0.172068221	0.401913242	0.90495075	0.562913814	0.54754902
62	VanDerWaals_distribution_P-0.75	0.664152566	0.265344474	0.579028043	0.814778011	0.772722067	0.170558328	0.401316198	0.905355737	0.565503284	0.551960784
63	VanDerWaals_distribution_N-0.0	0.662731695	0.26592438	0.580299422	0.81392062	0.770141619	0.165656812	0.402966735	0.908640919	0.559565376	0.556862745
64	Polarity_transition_PH	0.670995827	0.262532519	0.572995453	0.818942052	0.767293965	0.182600329	0.397966852	0.898945068	0.584077643	0.55245098
65	Polarity_distribution_N-0.0	0.672821841	0.26183004	0.571456676	0.820074945	0.7682101	0.195549754	0.395191741	0.891998457	0.587946567	0.566176471
66	BA_psi-2nd	0.672019069	0.262116082	0.572128359	0.819570584	0.769057526	0.207201513	0.392497816	0.885110808	0.596120796	0.557352941
67	AAC_V	0.672349632	0.262032451	0.571893313	0.819792755	0.77111883	0.201207589	0.394182139	0.889034139	0.592160791	0.568137255
68	Dul-AAC_WH	0.686027299	0.256494787	0.559720443	0.828081496	0.783959995	0.209832411	0.392952682	0.885435015	0.596383733	0.574019608
69	Dul-AAC_WL	0.697166746	0.251954288	0.549808897	0.834824462	0.791289079	0.210954159	0.392536388	0.884685917	0.598315807	0.570588235
70	Dul-AAC_VW	0.699005435	0.251182785	0.548148548	0.835930078	0.791739512	0.214733594	0.391509689	0.882355454	0.599550423	0.567156863
71	Dul-AAC_VY	0.708838821	0.247051795	0.539137725	0.841805549	0.80396992	0.240442628	0.383884718	0.865796239	0.61756863	0.576470588
72	HSEa-u-2nd	0.709903847	0.24658003	0.538091232	0.842424571	0.805000573	0.240211265	0.384093014	0.865984357	0.617627473	0.578431373
73	Dul-AAC_WD	0.709433123	0.246774344	0.538516816	0.842141599	0.805145627	0.241969903	0.383627299	0.864904124	0.618318856	0.588235294
74	Dul-AAC_WE	0.709174612	0.246886551	0.538774421	0.84199072	0.803611101	0.243543259	0.383324496	0.863903779	0.619240043	0.580392157
75	Dul-AAC_WG	0.71255726	0.245425171	0.535625014	0.843997722	0.809275871	0.247055543	0.382118943	0.861477194	0.621931782	0.589215686
76	P(3-C)-1st	0.712072333	0.245581394	0.536045825	0.843700604	0.80624499	0.249920773	0.381341241	0.859177085	0.626332734	0.599019608
77	Dul-AAC_VT	0.719937742	0.242262902	0.528756958	0.848379112	0.812115891	0.266220503	0.377339961	0.849750587	0.635066677	0.603921569
78	Dul-AAC_WK	0.719490009	0.242455334	0.529176729	0.848113876	0.812070084	0.263325316	0.37775165	0.851006302	0.634051944	0.608823529
79	Dul-AAC_VS	0.726929634	0.239127403	0.521905421	0.852447303	0.826071688	0.236086786	0.384293694	0.866327052	0.624383092	0.607843137
80	Dul-AAC_WM	0.726496821	0.239322324	0.522335932	0.85219695	0.826369432	0.233901405	0.384859022	0.867514654	0.622239095	0.606372549
81	P(8-C)-3th	0.7250075	0.239892431	0.523720295	0.851307507	0.81936863	0.236446867	0.383548141	0.864812646	0.626235226	0.615686275
82	Dul-AAC_WN	0.724588897	0.24008026	0.524127622	0.851063281	0.819360996	0.232408697	0.384603458	0.867086256	0.62359669	0.615196078
83	Dul-AAC_WP	0.724698713	0.240032619	0.524016867	0.851126016	0.819399168	0.232420151	0.384571446	0.866952679	0.623462936	0.620098039
84	Dul-AAC_WQ	0.739623299	0.233373626	0.509589335	0.859866879	0.821613162	0.214332945	0.389260816	0.8778559	0.617026391	0.606372549
85	Dul-AAC_WR	0.742855653	0.231923499	0.506445536	0.861755768	0.827369546	0.22743805	0.385818254	0.869938195	0.625788641	0.605392157
86	BA_theta-2nd	0.745365473	0.230677791	0.5037842	0.863174516	0.8302172	0.211923599	0.389264947	0.878134392	0.615286836	0.582843137
87	Dul-AAC_VV	0.748811202	0.229097384	0.500342105	0.865169097	0.834171852	0.201893789	0.392039908	0.883960162	0.60908926	0.568627451
88	Dul-AAC_WV	0.750140778	0.228517901	0.499067315	0.865950236	0.836485094	0.202298607	0.392178001	0.884029877	0.608869694	0.575980392
89	Dul-AAC_VH	0.752045135	0.227611533	0.497099363	0.867039223	0.836133908	0.199566035	0.392779049	0.885454464	0.607486006	0.575980392
90	Dul-AAC_VK	0.756842843	0.225477836	0.492402068	0.869836171	0.841867389	0.199454029	0.393503202	0.886361106	0.605571133	0.574509804
91	Dul-AAC_VC	0.756853267	0.22547307	0.492398732	0.869843683	0.842310188	0.198455177	0.393791182	0.886977039	0.605490142	0.576960784
92	P(8-H)-1st	0.753909468	0.22683299	0.495352466	0.868142798	0.842943849	0.206369603	0.391828807	0.882561741	0.607797229	0.578431373
93	Dul-AAC_VD	0.761623555	0.223273215	0.487522579	0.872584889	0.850876055	0.222020917	0.388744968	0.874234927	0.616585947	0.57745098
94	Dul-AAC_VE	0.764241361	0.222000318	0.48481259	0.874082461	0.857143948	0.217572312	0.388996802	0.875800476	0.617106829	0.591666667
95	Dul-AAC_VF	0.764658522	0.221799354	0.484378311	0.874320704	0.859144177	0.213129077	0.389922471	0.878108413	0.615322631	0.592647059
96	Dul-AAC_VG	0.765308166	0.221525052	0.483748724	0.874699574	0.860503111	0.212889461	0.390039021	0.878213808	0.614641825	0.591666667
97	ASA-2nd	0.769025646	0.219867027	0.479897139	0.876834309	0.862152155	0.190874557	0.397386317	0.894010774	0.595283903	0.557843137
98	Dul-AAC_WY	0.773534252	0.217703095	0.475178942	0.879405374	0.866137344	0.192155919	0.396836863	0.892987027	0.595732226	0.549509804
99	Dul-AAC_VI	0.773329231	0.217777072	0.475362045	0.879284618	0.865068519	0.19183206	0.396938311	0.893202327	0.594919355	0.553431373
100	Dul-AAC_VR	0.776048864	0.216465788	0.472482244	0.880831072	0.867068748	0.190694163	0.397445457	0.894461792	0.594344427	0.541176471
101	Dul-AAC_VL	0.775980588	0.216491495	0.472535005	0.880789773	0.866511433	0.186472775	0.398537569	0.896825173	0.591635753	0.553921569
102	Dul-AAC_VM	0.774894006	0.217018608	0.4736602	0.880169527	0.864144749	0.188308706	0.398326769	0.896234069	0.591400162	0.567156863
103	HSEa-u-1st	0.774724485	0.217301059	0.473967326	0.880086844	0.867557354	0.188813764	0.397545837	0.895752007	0.591304845	0.552941176
104	Dul-AAC_VN	0.775517588	0.216832369	0.472982957	0.880518238	0.867603161	0.184279762	0.398643876	0.898381284	0.589483051	0.537254902
105	Dul-AAC_VP	0.777618594	0.215720012	0.470642485	0.8817001	0.867114555	0.17520475	0.401310511	0.903717486	0.585083549	0.538235294
106	Dul-AAC_VQ	0.783785499	0.212653142	0.464026804	0.885193173	0.870679849	0.203418191	0.394328296	0.887797252	0.601841691	0.581372549
107	P(8-H)-2nd	0.782277917	0.213412191	0.465725466	0.884348806	0.870740925	0.204738622	0.394151222	0.887286839	0.602073597	0.575490196
108	Dul-AAC_WS	0.785994186	0.211649821	0.4618263	0.886461096	0.872527389	0.202009824	0.394750566	0.888595581	0.602744941	0.568137255
109	AAC_T	0.7831029	0.213082185	0.464946906	0.884827361	0.870748559	0.212235048	0.392444709	0.883339995	0.609074838	0.570588235
110	AAC_G	0.799992047	0.20461328	0.446531663	0.89434502	0.875039127	0.265516112	0.379517192	0.853510107	0.63665987	0.575980392
111	AAC_K	0.800346556	0.20437432	0.446080389	0.894537346	0.87492461	0.253912681	0.382617107	0.859968942	0.626435419	0.580882353
112	AAC_A	0.798192823	0.205482319	0.44844273	0.893326835	0.873329007	0.263809748	0.380164775	0.854343201	0.631830862	0.579901961
113	P(3-H)-2nd	0.794173584	0.207549942	0.452992122	0.891082031	0.873451159	0.266117416	0.379439051	0.852921373	0.632225089	0.577941176
114	AAC_C	0.79801617	0.205654094	0.448806688	0.893245629	0.873367179	0.27657549	0.377125676	0.847062182	0.637177049	0.581372549
115	AAC_D	0.799000209	0.205140874	0.447693059	0.893795116	0.8721533	0.275371799	0.377711312	0.847738822	0.636557212	0.583333333
116	AAC_E	0.798859119	0.205162824	0.447812962	0.893711897	0.874481811	0.276373543	0.377202168	0.846609158	0.637678913	0.576470588
117	HSEa-u-3th	0.797729048	0.205801558	0.449142859	0.893086964	0.874573424	0.273564852	0.377857805	0.848172399	0.635483762	0.583823529
118	AAC_F	0.808996293	0.199948363	0.436314463	0.899364874	0.880413788	0.33034898	0.363261508	0.814586386	0.669597987	0.609803922
119	Dul-AAC_YV	0.810041569	0.19941102	0.435150448	0.899950379	0.879810665	0.329299289	0.363041296	0.814537516	0.672835953	0.626960784
120	AAC_I	0.814500773	0.19703906	0.429932803	0.902420737	0.883238539	0.334315191	0.361946904	0.811544414	0.674138308	0.624019608
121	Dul-AAC_YT	0.81357519	0.197518899	0.430996502	0.901906005	0.881749819	0.332565392	0.362397875	0.812501884	0.672714034	0.614705882
122	P(3-C)-2nd	0.814451602	0.1970632	0.430011596	0.902395955	0.883062946	0.322249791	0.365308854	0.818493498	0.664888704	0.610784314
123	AAC_L	0.814355594	0.197155351	0.430142743	0.90234405	0.882604878	0.329577927	0.363278139	0.814318825	0.671465457	0.62254902
124	AAC_M	0.814684323	0.196937588	0.429659844	0.902516127	0.882482727	0.326727877	0.36405972	0.816230874	0.670600838	0.625980392
125	AAC_N	0.811491837	0.198732816	0.433518384	0.900758752	0.879490018	0.351990753	0.357537508	0.801392408	0.686598507	0.634313725
126	AAC_P	0.812294811	0.198279136	0.432550739	0.901200883	0.882101004	0.35074456	0.358036535	0.802159865	0.685669653	0.624019608
127	AAC_Q	0.825419934	0.191173934	0.417047154	0.908455348	0.889697294	0.402105469	0.343360785	0.770008692	0.722936587	0.669607843
128	CN13-2nd	0.825852578	0.190949343	0.416525936	0.908693422	0.890575257	0.397857536	0.344439948	0.772615971	0.721048258	0.669607843
129	Dul-AAC_YW	0.826645022	0.190522106	0.415618061	0.90913338	0.891766233	0.394384896	0.345071547	0.774509458	0.720778796	0.670588235
130	AAC_S	0.83855663	0.183863202	0.401163848	0.915677336	0.895171203	0.393813051	0.343671778	0.772805546	0.721808766	0.652941176
131	Dul-AAC_YI	0.838575197	0.183841693	0.401127561	0.915686496	0.895949918	0.391076054	0.344527949	0.774610477	0.720161616	0.655392157
132	P(3-C)-3th	0.838130274	0.184077677	0.401687931	0.915444031	0.894965072	0.38159713	0.347420235	0.780612238	0.712669893	0.648529412
133	SS3_transition_CE	0.838080677	0.184071974	0.401699676	0.915413065	0.895545291	0.380545406	0.347586731	0.780941819	0.711439302	0.644117647
134	Dul-AAC_YD	0.836964326	0.184735449	0.403137577	0.914806449	0.893651945	0.370223983	0.3503024	0.787298965	0.706286382	0.634803922
135	Dul-AAC_YE	0.837262608	0.184544208	0.402746298	0.914967921	0.894300874	0.369637713	0.350675661	0.788027596	0.707154055	0.626960784
136	Dul-AAC_YF	0.841704391	0.182129274	0.397410885	0.917410412	0.89265183	0.365696225	0.351911911	0.790271402	0.702058285	0.626470588
137	Dul-AAC_YG	0.842341599	0.181800367	0.396696351	0.917764154	0.891369241	0.360005506	0.353099353	0.793404415	0.699199378	0.631372549
138	Hydrophobicity_distribution_N-1.0	0.842915162	0.181521759	0.396010793	0.918079546	0.891529564	0.364936367	0.351393822	0.790059376	0.702191124	0.629411765
139	Dul-AAC_YH	0.842736039	0.181634983	0.396249149	0.917982826	0.891636447	0.365731092	0.351175244	0.789555613	0.70195568	0.625980392
140	Dul-AAC_YA	0.842810869	0.181582077	0.396144485	0.918022833	0.893262587	0.368728438	0.350175569	0.787816568	0.706496914	0.630392157
141	P(8-C)-1st	0.841397189	0.182440821	0.397964643	0.917255078	0.891834943	0.366727545	0.35055988	0.788972714	0.705008651	0.633823529
142	Dul-AAC_YK	0.842070294	0.182041044	0.397128641	0.917622856	0.891766233	0.371808339	0.348643009	0.785454056	0.710570236	0.638235294
143	Dul-AAC_YS	0.841451142	0.182397001	0.397916321	0.917285974	0.891430316	0.362760126	0.351726266	0.792216633	0.706965531	0.637254902
144	Dul-AAC_YM	0.842042661	0.182042429	0.39716159	0.917607652	0.891468489	0.361368651	0.352210493	0.793172063	0.705754974	0.63872549
145	Dul-AAC_YN	0.842320888	0.181908301	0.396875409	0.917764037	0.891147841	0.359623296	0.352436078	0.794200196	0.706865872	0.644607843
146	Dul-AAC_YP	0.842398178	0.181878994	0.396798933	0.917807741	0.889376646	0.355394219	0.3537745	0.797015639	0.703210016	0.635784314
147	Dul-AAC_YQ	0.844820899	0.180468642	0.393743501	0.919127591	0.890567622	0.350876127	0.355189111	0.79989721	0.699613162	0.635784314
148	Dul-AAC_YR	0.846509838	0.179496413	0.391598385	0.920046452	0.892209032	0.339228342	0.358920724	0.807499776	0.690843564	0.629901961
149	Dul-AAC_YL	0.847053822	0.179168204	0.390895997	0.920341533	0.892628927	0.338770569	0.359278062	0.808007076	0.690287005	0.630392157
150	Dul-AAC_TY	0.847991046	0.178616714	0.389693742	0.920850435	0.892270107	0.332302571	0.361072244	0.812315368	0.688309222	0.631372549
151	SS8_Dual_EE	0.848936686	0.178036064	0.388466701	0.921362867	0.892987747	0.322803557	0.363249697	0.8179465	0.684902351	0.62254902
152	SS8_Dual_BC	0.848863272	0.17807363	0.388553268	0.921322422	0.894110013	0.322938062	0.363290061	0.818050236	0.68497966	0.626470588
153	SS8_Dual_EC	0.84879858	0.178045721	0.388549864	0.92128067	0.894537542	0.327365117	0.362542862	0.815644341	0.685642223	0.62745098
154	BA_phi-3th	0.841861085	0.182092259	0.397335004	0.917501918	0.889643852	0.334896365	0.360192545	0.811178979	0.692015833	0.614705882
155	SS8_Dual_ES	0.842281803	0.181837328	0.396784257	0.917729407	0.888926213	0.3355453	0.360088443	0.81082401	0.692131885	0.617156863
156	SS8_Dual_ET	0.842426674	0.181738148	0.396585795	0.917806911	0.889285033	0.335352695	0.360214062	0.81102545	0.692157504	0.617156863
157	SS8_Dual_EH	0.846138874	0.179632555	0.391922958	0.919831398	0.893957323	0.334810141	0.360643563	0.811645075	0.690729378	0.612745098
158	SS8_Dual_EG	0.850774117	0.176940878	0.386013167	0.922352445	0.899316716	0.342671449	0.3585307	0.806832687	0.696340322	0.633823529
159	SS8_Dual_GG	0.854315757	0.1747965	0.381319958	0.924264946	0.906180097	0.371537906	0.350822382	0.788931076	0.711047931	0.656372549
160	P(3-E)-2nd	0.853853642	0.174897779	0.381693799	0.923997295	0.907951292	0.369740502	0.351788058	0.790540582	0.709883262	0.655392157
161	SS8_Dual_GH	0.854254978	0.174638601	0.381173447	0.924214607	0.906905371	0.375859809	0.348959581	0.785378651	0.716935547	0.660294118
162	SS8_distribution_C-0.0	0.857221354	0.172933719	0.377365295	0.925826056	0.908126885	0.376582826	0.348251512	0.784388906	0.718586836	0.654901961
163	SS8_distribution_C-0.5	0.857119855	0.173007199	0.377523767	0.925773092	0.908432263	0.378132324	0.347574766	0.783151591	0.721319141	0.658823529
164	BA_theta-1st	0.852177153	0.175925664	0.383864966	0.923085806	0.905027293	0.383518687	0.345914907	0.779809548	0.725004907	0.663235294
165	SS8_distribution_C-0.75	0.852048527	0.176043201	0.3840637	0.923018942	0.904897507	0.384788828	0.345328798	0.778779554	0.726047883	0.667156863
166	SS8_distribution_C-1.0	0.852048527	0.176043201	0.3840637	0.923018942	0.904897507	0.384788828	0.345328798	0.778779554	0.726047883	0.667156863
167	SS8_distribution_S-0.0	0.856326673	0.173460199	0.378435725	0.925333793	0.908966676	0.384061235	0.345977697	0.779589628	0.724298206	0.678431373
168	SS8_Dual_GE	0.856527478	0.173353621	0.378200114	0.925444743	0.90883689	0.388185974	0.344970829	0.777126785	0.726467991	0.678921569
169	SS8_distribution_S-0.5	0.859633344	0.171408809	0.373981729	0.92711656	0.912318204	0.387519023	0.345563582	0.777904416	0.725157506	0.677941176
170	SS8_Dual_HS	0.860051915	0.171139364	0.373370247	0.927338935	0.91181433	0.384886295	0.346391057	0.779678572	0.722841832	0.680392157
171	SS8_Dual_HT	0.860937836	0.17062827	0.37222491	0.927819842	0.911722716	0.389900644	0.344811045	0.776422778	0.724879791	0.682352941
172	SS8_Dual_TT	0.861266501	0.170372267	0.371727684	0.927993641	0.912455625	0.390089672	0.344791868	0.776409098	0.725419306	0.676470588
173	Polarity_distribution_P-1.0	0.859412281	0.171703398	0.374446235	0.92701079	0.911379166	0.392846145	0.342756878	0.773279197	0.72842514	0.675980392
174	CN13-1st	0.858317931	0.172088158	0.375600179	0.926397953	0.910180555	0.390944896	0.343904745	0.775206959	0.726851615	0.674019608
175	SS8_Dual_TH	0.858433346	0.172034137	0.375459454	0.92646118	0.910111845	0.391654726	0.343794388	0.774789693	0.726219031	0.675980392
176	SS8_Dual_TG	0.858703388	0.171904739	0.3751592	0.926611702	0.911913578	0.384806151	0.345513335	0.778860375	0.721818158	0.660784314
177	SS8_Dual_TE	0.85831677	0.172134292	0.375681267	0.926403041	0.912249494	0.385446469	0.345307018	0.778378511	0.72215252	0.666176471
178	SS8_Dual_HC	0.860281234	0.170754799	0.372741811	0.927441861	0.914013055	0.383407664	0.346692293	0.780452674	0.720021815	0.673039216
179	SS8_distribution_S-0.75	0.862009484	0.169573524	0.370234646	0.928362967	0.917624155	0.387465699	0.345391351	0.777646237	0.723790456	0.675
180	SS8_Dual_GT	0.863756152	0.168451941	0.367803383	0.929300197	0.919677826	0.381211023	0.347289448	0.781968983	0.716434472	0.671568627
181	HSEa-d-1st	0.859886722	0.170761323	0.372885458	0.927202292	0.916654579	0.38187969	0.347096096	0.781787734	0.717752889	0.674509804
182	SS8_Dual_HH	0.861187103	0.169763105	0.370930367	0.927889393	0.91776921	0.380320545	0.3480063	0.783057377	0.717110704	0.684313725
183	SS8_Dual_HG	0.863502707	0.168396033	0.367912392	0.929146267	0.920364927	0.385307994	0.347106682	0.780381769	0.717872288	0.683333333
184	SS8_Dual_HE	0.863500266	0.16839941	0.367898266	0.929143712	0.920418369	0.382979123	0.347921048	0.781972611	0.715355992	0.679411765
185	SS8_Dual_GC	0.86276335	0.16890643	0.368969731	0.92875137	0.920685575	0.377776858	0.349420656	0.785223889	0.710452747	0.664705882
186	SS8_Dual_GS	0.864001339	0.168167179	0.367344561	0.929422182	0.921197084	0.381183074	0.348625586	0.783226047	0.711810574	0.664705882
187	BA_phi-1st	0.860720304	0.170308831	0.37177894	0.92765359	0.917921899	0.374263887	0.350896629	0.78817509	0.705044274	0.659313725
188	SS8_distribution_S-0.25	0.860863596	0.170236832	0.371695506	0.927737439	0.919464061	0.372048425	0.351214732	0.789637014	0.706535934	0.666666667
189	SS8_Dual_TC	0.86199871	0.169550883	0.370138831	0.928348101	0.920509982	0.368975765	0.351560602	0.791151772	0.705134521	0.662745098
190	SS8_distribution_B-0.25	0.861865797	0.169629607	0.370324579	0.92827653	0.919830515	0.367932944	0.351845508	0.791863474	0.704720902	0.664705882
191	SS8_distribution_B-0.5	0.861764155	0.169682162	0.370455714	0.928220973	0.919387716	0.366763691	0.352141292	0.792626726	0.704379178	0.671078431
192	SS8_distribution_E-0.25.1	0.862177268	0.169403093	0.369903134	0.928443945	0.921219987	0.362238266	0.353192425	0.795265554	0.702224653	0.67254902
193	SS8_distribution_E-0.5.1	0.861722149	0.169643105	0.370551162	0.928200444	0.92182311	0.36367866	0.35242639	0.793974396	0.704679384	0.67254902
194	SS8_distribution_E-0.75.1	0.861097663	0.169924046	0.371292769	0.927858123	0.920647402	0.367000158	0.351102745	0.791366694	0.708470297	0.676960784
195	HSEa-d-3th	0.859074109	0.171296437	0.37408225	0.926769359	0.918357064	0.363679899	0.352482431	0.794095946	0.703699807	0.675980392
196	SS8_distribution_E-1.0.1	0.858557627	0.171495874	0.374703964	0.92648572	0.918822766	0.36482233	0.351684189	0.792949691	0.707233494	0.676470588
197	SS8_distribution_B-0.0	0.858511106	0.171504275	0.374737871	0.92645862	0.918517387	0.362523964	0.352240257	0.79436597	0.706472343	0.673039216
198	SS8_distribution_G-1.0	0.858289754	0.171641195	0.375042533	0.926339744	0.919036531	0.355327897	0.354461851	0.799182542	0.701800769	0.672058824
199	SS8_distribution_G-0.75	0.857998826	0.171821903	0.375441979	0.926183512	0.919204489	0.348824474	0.356346632	0.803391048	0.698010865	0.665686275
200	P(8-E)-3th	0.856658383	0.172468681	0.376971419	0.925443985	0.919357178	0.343598346	0.356957229	0.805709754	0.698928946	0.667156863
201	SS8_distribution_B-0.75	0.856554252	0.172521804	0.377087773	0.925386213	0.919128144	0.341473002	0.357453297	0.80697189	0.698222902	0.674509804
202	SS8_distribution_B-1.0	0.856404172	0.172611563	0.3772779	0.925304511	0.919525136	0.33970894	0.357838773	0.807976615	0.697696012	0.676470588
203	P(8-I)-1st	0.853923539	0.174146681	0.380550473	0.92396352	0.920731381	0.337656822	0.357668113	0.808394794	0.697873147	0.674019608
204	P(8-I)-2nd	0.852400411	0.175216555	0.382780545	0.9231555	0.921166546	0.344932735	0.355540624	0.803481848	0.701201015	0.655392157
205	P(8-I)-3th	0.855075189	0.173794358	0.379563246	0.924626956	0.924540978	0.363409824	0.350867225	0.792245635	0.7068679	0.660294118
206	SS8_distribution_E-0.0.1	0.853657814	0.174713383	0.381544771	0.923866938	0.923082796	0.36305393	0.351070351	0.792445641	0.706359551	0.661764706
207	P(8-C)-2nd	0.852377997	0.175379632	0.383004806	0.923160389	0.922365156	0.361206046	0.35167754	0.793901949	0.704921033	0.657843137
208	SS8_Dual_SG	0.853316282	0.174849832	0.381840074	0.923673299	0.923350002	0.364082335	0.351061269	0.792309589	0.70605785	0.660294118
209	SS8_distribution_H-0.0.1	0.853885523	0.174542697	0.381142025	0.923984871	0.92408291	0.358702661	0.352498225	0.795516189	0.702119045	0.655882353
210	SS8_distribution_H-0.25.1	0.854522262	0.174212698	0.38038738	0.924334764	0.923594305	0.344323557	0.356049607	0.803898057	0.694719744	0.641666667
211	SS8_distribution_T-0.0	0.854080553	0.174491236	0.38099949	0.924097665	0.922563652	0.345070361	0.35588226	0.803339507	0.694227777	0.637254902
212	SS8_distribution_T-0.25	0.853735093	0.17470346	0.381476093	0.923911932	0.922777417	0.347385085	0.355369945	0.801922612	0.69459568	0.630882353
213	SS8_distribution_T-0.5	0.855713351	0.173403585	0.378705324	0.924972199	0.924747108	0.343073706	0.356721069	0.804989977	0.692042056	0.630882353
214	SS8_distribution_T-0.75	0.857380813	0.17233867	0.376387037	0.925867733	0.925159369	0.340304676	0.357924667	0.807507562	0.689411908	0.624509804
215	SS8_distribution_T-1.0	0.856956773	0.172727163	0.377152928	0.925651333	0.923640111	0.339759408	0.358187266	0.808071549	0.688688346	0.633333333
216	CN13-3th	0.855190644	0.17394145	0.379748309	0.92471004	0.92074665	0.334586837	0.359752152	0.811869784	0.684150882	0.637254902
217	SS8_distribution_S-1.0	0.85475484	0.174148065	0.380204249	0.92446816	0.920655037	0.329842257	0.360951128	0.814716531	0.682912926	0.637745098
218	SS8_distribution_G-0.5	0.854961552	0.174011438	0.379915022	0.924579246	0.921357407	0.324923964	0.362396763	0.817896879	0.680190053	0.636764706
219	SS8_distribution_H-0.5.1	0.855480425	0.173719497	0.379259036	0.924862316	0.922380425	0.318910335	0.36396535	0.821547349	0.67692579	0.624509804
220	SS8_distribution_H-0.75.1	0.856299405	0.173205282	0.378138434	0.92530383	0.92408291	0.314185127	0.365177865	0.82439637	0.674221058	0.615686275
221	SS8_distribution_H-1.0.1	0.856852301	0.17281572	0.377309122	0.925598142	0.924846356	0.309393626	0.366440807	0.827190514	0.670753631	0.601470588
222	SS8_distribution_G-0.0	0.857031859	0.172700015	0.377059613	0.925694737	0.92415162	0.305608136	0.367508736	0.829563329	0.668737772	0.597058824
223	SS8_distribution_G-0.25	0.857091587	0.172669317	0.376988766	0.92572769	0.924472268	0.303398443	0.368119723	0.830912433	0.667560437	0.594117647
224	SS8_Dual_TS	0.856412628	0.173041624	0.377804458	0.925355868	0.92522808	0.30583824	0.367362193	0.829135512	0.669165541	0.598039216
225	Polarity_distribution_N-0.25	0.856348265	0.173076787	0.37788447	0.925320636	0.925266252	0.30625283	0.367222369	0.82884166	0.6698583	0.601470588
226	SS8_Dual_SE	0.858522266	0.171769021	0.374974939	0.926495151	0.925770126	0.308814601	0.366222784	0.826862069	0.673448618	0.604411765
227	Polarizability_distribution_H-0.75	0.858492731	0.171783419	0.375005676	0.926478757	0.925525824	0.307735809	0.366511001	0.827539573	0.672719188	0.600490196
228	SS3_composition_E	0.857491331	0.172446936	0.376436963	0.925943201	0.924846356	0.308383202	0.366155582	0.826835395	0.673496421	0.595588235
229	Polarizability_distribution_N-0.5	0.857353664	0.172548756	0.376657888	0.925870842	0.92444173	0.306505903	0.36674061	0.828049102	0.672915539	0.611764706
230	Polarity_distribution_N-1.0	0.85739078	0.172607769	0.376765042	0.925899718	0.923533229	0.307105576	0.366872519	0.828233726	0.672639961	0.609803922
231	Polarizability_distribution_N-0.75	0.858556739	0.171991538	0.375360833	0.926538773	0.922937741	0.312946306	0.365593491	0.82479648	0.674251894	0.618627451
232	Polarizability_distribution_H-0.0	0.858743464	0.171894929	0.37514378	0.926641681	0.923823339	0.314618829	0.365093552	0.823627249	0.67544185	0.618627451
233	Polarizability_distribution_H-0.25	0.858450623	0.172067798	0.375535898	0.926483697	0.923663015	0.31106258	0.365985725	0.825649294	0.673125339	0.617156863
234	Polarizability_distribution_H-0.5	0.858512152	0.17202272	0.375444705	0.926516341	0.924212696	0.306415087	0.366991272	0.828183875	0.67137253	0.619117647
235	Polarizability_distribution_N-0.0	0.858378925	0.172053653	0.375532616	0.926439437	0.924434096	0.299497705	0.368942692	0.832482907	0.666489391	0.613235294
236	Polarizability_distribution_P-0.75	0.858296392	0.172173383	0.375755252	0.926401395	0.923433981	0.30011687	0.368952937	0.832274042	0.66571279	0.607843137
237	P(3-E)-1st	0.857187475	0.172830835	0.377246043	0.925803168	0.922891934	0.304271027	0.367808738	0.829597844	0.668951831	0.605392157
238	SS3_composition_H	0.856149708	0.173501576	0.378733935	0.925248917	0.922869031	0.30668504	0.366935842	0.827606555	0.669762469	0.602941176
239	SS3_transition_CH	0.858424989	0.172121477	0.375732565	0.926478918	0.923533229	0.311253037	0.365690959	0.824797857	0.672013218	0.621078431
240	SS3_transition_EC	0.855814022	0.173784972	0.379332727	0.925076694	0.922326984	0.316334899	0.364226324	0.821302985	0.674650222	0.607843137
241	SS3_transition_EE	0.854252024	0.17476177	0.381440244	0.924235254	0.920655037	0.314999862	0.364409327	0.821920047	0.674374069	0.605392157
242	SS3_transition_EH	0.853803341	0.175026834	0.382016239	0.923991634	0.920067183	0.315237487	0.364505968	0.821948411	0.674036787	0.607352941
243	Polarizability_distribution_N-0.25	0.853039224	0.175472712	0.382982979	0.923575959	0.920097721	0.311070565	0.365604688	0.824516355	0.6711158	0.599509804
244	SS3_transition_HE	0.853363489	0.17526956	0.382546954	0.92375073	0.920059549	0.310530309	0.365789594	0.824928071	0.670853556	0.599509804
245	Polarizability_composition_P	0.854038713	0.174828454	0.381626447	0.9241137	0.919937397	0.311506815	0.365734195	0.824586301	0.671085599	0.59754902
246	P(8-S)-2nd	0.849470515	0.177629317	0.387643243	0.921643262	0.91763179	0.310832199	0.365637708	0.824625641	0.670562725	0.59754902
247	Polarizability_composition_N	0.851260488	0.176543838	0.385323475	0.922613778	0.918135664	0.31001197	0.365882505	0.825156697	0.67135143	0.600490196
248	Polarity_distribution_N-0.75	0.852604413	0.175705788	0.383521163	0.923338423	0.919471695	0.310995125	0.365896057	0.824989005	0.671556552	0.600490196
249	Polarity_distribution_H-0.0	0.852584863	0.175722068	0.38356781	0.923329202	0.920571058	0.314369596	0.36490149	0.822661392	0.674209594	0.606862745
250	Polarity_distribution_H-0.25	0.852455047	0.175813298	0.383768983	0.923260955	0.919372447	0.316896566	0.36451414	0.821483927	0.675114294	0.603431373
251	Polarity_distribution_H-0.5	0.852491927	0.175790511	0.383725413	0.923281191	0.919494599	0.316950817	0.36480964	0.821672704	0.674006315	0.607843137
252	Polarity_distribution_H-0.75	0.852658155	0.17568812	0.383513268	0.923371456	0.920548154	0.3187352	0.364695908	0.820751576	0.672533151	0.603431373
253	SS3_transition_HH	0.851223499	0.176568524	0.385433069	0.922597652	0.918944917	0.318644491	0.364659943	0.820674298	0.67240635	0.601960784
254	Polarizability_distribution_P-0.5	0.851893922	0.176162293	0.384557741	0.922960666	0.920105356	0.321018396	0.36413127	0.819310944	0.673742297	0.60245098
255	Polarizability_transition_PN	0.85206213	0.176062689	0.384340367	0.923051929	0.920601596	0.318897723	0.36490463	0.821007646	0.672253982	0.601470588
256	Polarizability_transition_PH	0.85175418	0.176255239	0.384752486	0.922885897	0.921052029	0.319744507	0.365014589	0.820703778	0.670758931	0.590196078
257	P(8-T)-3th	0.849049877	0.177878033	0.388260908	0.921419973	0.919563309	0.31666192	0.365646912	0.822519896	0.669920259	0.589705882
258	Polarizability_transition_NH	0.84833303	0.178320899	0.389216213	0.921033186	0.920059549	0.316845	0.365574278	0.822353208	0.670362449	0.591176471
259	Polarizability_distribution_P-0.0	0.848824653	0.178035599	0.388592812	0.921300684	0.919296103	0.316402215	0.365468742	0.822382332	0.670259212	0.596078431
260	Polarizability_distribution_P-0.25	0.848884396	0.177999297	0.388518596	0.921333291	0.91947933	0.315365694	0.365781054	0.823106386	0.669944009	0.595588235
261	SS3_transition_HC	0.850403351	0.177104832	0.386565256	0.922157839	0.917921899	0.320280454	0.364436455	0.820101377	0.672594198	0.600490196
262	Polarity_distribution_N-0.5	0.851236211	0.176596817	0.385470219	0.922608262	0.917822651	0.320470083	0.364439685	0.820094783	0.672679814	0.600490196
263	SS8_Dual_CH	0.850864238	0.176821299	0.385954027	0.922406765	0.918685346	0.322351474	0.364057318	0.81903492	0.673415251	0.600490196
264	SS8_Dual_CG	0.8508634	0.176810851	0.385946401	0.922405686	0.918845669	0.322423123	0.363940272	0.818836082	0.673275456	0.596568627
265	SS8_composition_G	0.850974115	0.176746264	0.385806486	0.922465956	0.919265565	0.326528401	0.362791497	0.816230552	0.675363202	0.605392157
266	SS8_composition_E	0.84929079	0.177766219	0.388004552	0.921554532	0.918418139	0.326714671	0.362644607	0.815996739	0.675421494	0.601470588
267	SS8_composition_B	0.849179981	0.177831485	0.388148371	0.921494459	0.917860824	0.325708776	0.362903441	0.816616701	0.674956759	0.601470588
268	BA_phi-2nd	0.848231031	0.178337257	0.389282167	0.920973024	0.917853189	0.325541871	0.36291586	0.816796936	0.675259024	0.603921569
269	SS8_Dual_CS	0.848300335	0.178312342	0.389210614	0.921012035	0.919128144	0.328552147	0.36220271	0.814919798	0.67700081	0.608333333
270	SS8_Dual_CT	0.849085531	0.177850919	0.388205614	0.921438671	0.91918922	0.326140415	0.362985848	0.816606263	0.675484062	0.609313725
271	SS8_composition_T	0.848482784	0.178210456	0.388978321	0.921111297	0.919395351	0.324689065	0.36347118	0.81760025	0.674060918	0.61127451
272	SS8_composition_S	0.847333612	0.178915953	0.390486244	0.920489616	0.921586441	0.324905744	0.363311161	0.817226105	0.673992324	0.615686275
273	SS8_Dual_CE	0.845264984	0.180153507	0.393150397	0.919366824	0.9204031	0.326452065	0.362809506	0.816103082	0.674078368	0.609313725
274	SS8_Dual_CB	0.845174057	0.180207238	0.393267795	0.91931748	0.920090087	0.325578119	0.36303531	0.81664316	0.673673889	0.609313725
275	P(8-T)-1st	0.842641283	0.18170356	0.396484228	0.917939422	0.918250181	0.322807219	0.363678996	0.818359159	0.672054406	0.604411765
276	SS8_Dual_SC	0.841341709	0.182473001	0.398135728	0.917232387	0.918097492	0.320341965	0.36416372	0.819606332	0.670478855	0.600980392
277	SS8_Dual_SS	0.841149216	0.182579392	0.398364671	0.917126513	0.919654922	0.326150198	0.362703426	0.816116445	0.673783473	0.610294118
278	SS8_Dual_ST	0.840072551	0.183203433	0.3997147	0.916539314	0.919815246	0.325024727	0.362831849	0.816599647	0.673612445	0.608823529
279	SS8_composition_H	0.839033059	0.183812104	0.401020022	0.915972526	0.919135779	0.323697294	0.363133366	0.817429658	0.673114308	0.609803922
280	SS8_Dual_SH	0.839469239	0.183573649	0.400486915	0.916211527	0.919471695	0.325263138	0.36278627	0.816517229	0.673550808	0.608823529
281	SS8_distribution_E-0.5	0.838471174	0.184154004	0.401739048	0.915667217	0.918868573	0.325111393	0.362863679	0.816569922	0.672580692	0.59754902
282	SS8_distribution_E-0.75	0.837157046	0.184913362	0.403378583	0.914949796	0.917982975	0.325063786	0.362889871	0.816535142	0.671770335	0.598529412
283	SS3_distribution_C-0.5	0.837437448	0.184754974	0.403035456	0.915103418	0.917906631	0.325154677	0.362860951	0.816468891	0.67176866	0.604901961
284	SS3_distribution_C-0.75	0.837808487	0.184541157	0.402580994	0.915306647	0.918494484	0.325149605	0.362859687	0.816452119	0.671853322	0.602941176
285	SS3_distribution_C-1.0	0.837808487	0.184541157	0.402580994	0.915306647	0.918494484	0.325149605	0.362859687	0.816452119	0.671853322	0.602941176
286	SS8_distribution_E-0.0	0.837274495	0.184852339	0.403255241	0.915015771	0.917906631	0.325988663	0.362727103	0.815954903	0.671285793	0.603431373
287	P(8-E)-2nd	0.835611391	0.185797774	0.405300646	0.914105434	0.917547811	0.324446462	0.363076097	0.816861795	0.670348184	0.606372549
288	SS8_distribution_E-0.25	0.83470863	0.186314559	0.406421409	0.91361212	0.915562851	0.325367807	0.362901048	0.816294374	0.669936542	0.611764706
289	SS3_distribution_C-0.0	0.835572214	0.185826413	0.405375733	0.914086178	0.915875864	0.326888765	0.3623831	0.815196079	0.670544157	0.617647059
290	SS8_distribution_H-1.0	0.835382397	0.185941455	0.405608942	0.913982275	0.91557812	0.327041383	0.362256299	0.815048057	0.670604609	0.608333333
291	SS8_distribution_E-1.0	0.833789298	0.186849421	0.407569284	0.913110296	0.91415811	0.326912918	0.362259473	0.815025337	0.669927757	0.606862745
292	SS8_distribution_H-0.0	0.833819114	0.186837555	0.407531824	0.913126573	0.914547467	0.324209512	0.362524776	0.816027759	0.669463061	0.609803922
293	SS8_distribution_H-0.25	0.834423534	0.186509875	0.40679836	0.913458261	0.91344047	0.321545186	0.362823125	0.816990566	0.668623087	0.604411765
294	SS8_distribution_H-0.5	0.834492132	0.186479935	0.406715352	0.913495911	0.914242089	0.31963903	0.363301675	0.818075351	0.667274866	0.604411765
295	SS8_distribution_H-0.75	0.834816044	0.186300649	0.406312848	0.913672845	0.914074131	0.321583502	0.362728105	0.816900054	0.668611156	0.604411765
296	Dul-AAC_VA	0.834715605	0.186347269	0.40645333	0.913619351	0.913241974	0.318054936	0.363498879	0.818776458	0.665808784	0.601960784
297	Dul-AAC_AA	0.834766231	0.186318448	0.406391472	0.913647095	0.912585411	0.318460902	0.363366225	0.818484434	0.666215517	0.6
298	Dul-AAC_GP	0.834824083	0.186292718	0.406324422	0.913679095	0.912844982	0.320247133	0.36267028	0.816975725	0.666987326	0.594607843
299	Dul-AAC_GN	0.835283116	0.186047702	0.405774293	0.913931527	0.913608428	0.321245333	0.36246778	0.816604066	0.667514739	0.592647059
300	Dul-AAC_GR	0.839634029	0.183561315	0.400337505	0.916305777	0.916104898	0.324254062	0.362179529	0.815659065	0.669976924	0.592156863
301	P(3-E)-3th	0.837493872	0.184781293	0.402974688	0.915134784	0.914135206	0.323107883	0.362444034	0.816382193	0.669280032	0.594607843
302	Dul-AAC_GQ	0.838858218	0.184004279	0.401283666	0.915880499	0.915280376	0.331478878	0.359978849	0.811033908	0.673863526	0.60245098
303	Dul-AAC_GT	0.840370223	0.183111496	0.399348644	0.916702082	0.916104898	0.343693297	0.35669169	0.803647446	0.682123197	0.589215686
304	Dul-AAC_GV	0.840763856	0.182878802	0.398836964	0.916915343	0.91713555	0.339159787	0.357735113	0.806160427	0.679446098	0.587254902
305	Dul-AAC_GM	0.841379914	0.182529813	0.398071027	0.917251834	0.917097378	0.333575084	0.358719767	0.808979354	0.677490014	0.583333333
306	Dul-AAC_GL	0.841030667	0.182728533	0.398514269	0.917061808	0.91805932	0.334714463	0.358411645	0.808240043	0.677892046	0.588235294
307	Dul-AAC_GS	0.840995108	0.18274718	0.398557371	0.917042309	0.917799748	0.334090945	0.358572381	0.808716552	0.677877139	0.591666667
308	Dul-AAC_GI	0.841799258	0.182267075	0.397552205	0.917481244	0.919067069	0.326273903	0.360023572	0.812859871	0.675206158	0.592647059
309	Dul-AAC_HD	0.843059194	0.181535491	0.395985458	0.918169372	0.919586212	0.317617085	0.362102097	0.817828559	0.670346255	0.58627451
310	Dul-AAC_HC	0.842412296	0.181918962	0.396824683	0.917818689	0.919402985	0.3217537	0.361118706	0.815627217	0.673727843	0.59754902
311	Dul-AAC_HF	0.842495678	0.181872793	0.396721231	0.917864235	0.919242661	0.321382701	0.361183967	0.815802604	0.67356518	0.591176471
312	Dul-AAC_HE	0.842787016	0.181703062	0.396355108	0.918023033	0.91947933	0.321776761	0.361018938	0.815370314	0.672735848	0.587745098
313	Dul-AAC_GH	0.843571225	0.181244197	0.395359549	0.918449757	0.920166431	0.322410377	0.360816022	0.81512284	0.674973242	0.600490196
314	Dul-AAC_GW	0.84328327	0.181408109	0.395718456	0.918292572	0.919746536	0.322621494	0.360644834	0.814864365	0.675593573	0.600490196
315	P(8-T)-2nd	0.842164987	0.182053331	0.397115234	0.917682319	0.918540291	0.320339729	0.361226742	0.816351312	0.674743391	0.600490196
316	Dul-AAC_HA	0.84240548	0.181916703	0.396814995	0.917813569	0.919235027	0.318469062	0.361684749	0.817402584	0.673578809	0.593137255
317	Dul-AAC_GY	0.84265145	0.181777745	0.396530006	0.9179495	0.919639653	0.318147214	0.361618413	0.817517027	0.674734635	0.602941176
318	Dul-AAC_GK	0.84289831	0.181627806	0.396220016	0.918084083	0.919425888	0.316537306	0.361786225	0.81815657	0.674567336	0.602941176
319	Dul-AAC_HI	0.845767974	0.179959224	0.392580216	0.919645676	0.921029125	0.32161775	0.360561188	0.815350858	0.677554732	0.610294118
320	Dul-AAC_FN	0.851001506	0.176820471	0.385814115	0.922483947	0.926228194	0.318394054	0.360748831	0.816841098	0.680716381	0.61372549
321	Dul-AAC_FM	0.850982054	0.176833594	0.385841086	0.922473502	0.925762492	0.317145623	0.361090955	0.817583138	0.679802293	0.616666667
322	Dul-AAC_FQ	0.850914749	0.17687366	0.385929222	0.922437072	0.925197542	0.314723776	0.361757668	0.819090366	0.679158806	0.607352941
323	Dul-AAC_FP	0.852814054	0.175728429	0.383438475	0.923464524	0.926335077	0.315700057	0.361340331	0.818224137	0.680402626	0.612254902
324	Dul-AAC_FS	0.854870296	0.174495998	0.380728592	0.924576099	0.928862083	0.323715339	0.359742362	0.814190852	0.685655719	0.630392157
325	Dul-AAC_FT	0.854832575	0.17451564	0.380768609	0.924555022	0.929579723	0.324256268	0.359779196	0.814219288	0.686854197	0.63627451
326	Dul-AAC_FL	0.855064611	0.17438391	0.380477483	0.924681471	0.929915639	0.322561462	0.360013715	0.814946128	0.687192919	0.632843137
327	Dul-AAC_FK	0.855137424	0.17433062	0.380371384	0.924720148	0.929946177	0.323790605	0.359875804	0.814563215	0.688691343	0.629411765
328	Dul-AAC_FR	0.855890575	0.173878272	0.379376504	0.925127155	0.930075963	0.32516012	0.359557824	0.813676616	0.688881061	0.626960784
329	Dul-AAC_HK	0.857738579	0.172747136	0.37692999	0.92612554	0.931076077	0.322882721	0.359630149	0.814500465	0.691042628	0.629901961
330	Dul-AAC_GD	0.858866727	0.17207384	0.375450039	0.926735892	0.931160056	0.324389871	0.359222488	0.813406443	0.690754469	0.628921569
331	Dul-AAC_GC	0.858959071	0.172016052	0.375325876	0.926785655	0.931236401	0.324071089	0.359328377	0.813621103	0.690582007	0.623039216
332	Dul-AAC_GF	0.863151133	0.16943442	0.369664769	0.929042728	0.933297706	0.339008389	0.355553413	0.804953613	0.697362571	0.639705882
333	Dul-AAC_GE	0.863598729	0.169172711	0.369085235	0.929285266	0.933549643	0.342978766	0.354815768	0.803064095	0.700579128	0.629901961
334	Dul-AAC_GG	0.864432973	0.168655362	0.367957979	0.929734437	0.933137382	0.353008811	0.352173765	0.796829666	0.705363343	0.633823529
335	Dul-AAC_FV	0.864272666	0.168754487	0.368179817	0.929648434	0.933702332	0.353089444	0.352262046	0.79694814	0.705925902	0.639215686
336	Dul-AAC_GA	0.864346735	0.1687098	0.368086922	0.929688773	0.934282551	0.351574261	0.352582032	0.797736117	0.704963789	0.639215686
337	Dul-AAC_FY	0.867418047	0.16676357	0.363860049	0.931337451	0.937366874	0.354941012	0.351511119	0.795442314	0.706963949	0.63872549
338	Dul-AAC_HG	0.868474506	0.166085534	0.362408459	0.931904743	0.937893652	0.354170732	0.35162401	0.79592635	0.707371987	0.633823529
339	Dul-AAC_FH	0.869908652	0.165164735	0.360397261	0.932672512	0.938763981	0.356422673	0.350871724	0.794436705	0.708921774	0.640686275
340	Dul-AAC_IS	0.870443261	0.164834603	0.35966041	0.932959393	0.938748712	0.352926761	0.35199991	0.79684586	0.706779266	0.635784314
341	Dul-AAC_IR	0.870915204	0.164538993	0.359005657	0.933212566	0.939374738	0.352478512	0.352248756	0.797206295	0.706357828	0.628921569
342	Dul-AAC_IV	0.871866224	0.163924779	0.35765923	0.933721105	0.940657327	0.359449003	0.350497173	0.793108871	0.711370138	0.645098039
343	Dul-AAC_IT	0.872088546	0.163762087	0.357317831	0.93383865	0.941336794	0.365215559	0.348935011	0.789506328	0.713891193	0.645098039
344	Dul-AAC_KA	0.87463385	0.162088668	0.353661576	0.935196746	0.944024125	0.369618831	0.347592084	0.786656072	0.717473933	0.650980392
345	Dul-AAC_KC	0.874343068	0.16226989	0.354064121	0.935040775	0.943756919	0.368924201	0.347692998	0.786978754	0.717259752	0.649019608
346	Dul-AAC_IQ	0.874507331	0.162164913	0.353837022	0.935128905	0.943489713	0.368728561	0.347773682	0.787123088	0.71713443	0.65
347	Dul-AAC_IP	0.875269086	0.161655707	0.352742398	0.935535396	0.944207352	0.369214728	0.347758734	0.786980357	0.717698877	0.654901961
348	Dul-AAC_IY	0.875296311	0.161638393	0.352705938	0.935550062	0.944199718	0.369038827	0.34780504	0.787096125	0.717610057	0.651470588
349	Dul-AAC_IM	0.875399462	0.161578226	0.352569492	0.935605773	0.945123487	0.36701162	0.348194306	0.788190797	0.717248473	0.652941176
350	P(8-E)-1st	0.87457656	0.162114391	0.35372353	0.935165193	0.944245524	0.367589541	0.348179734	0.788054304	0.717598909	0.649019608
351	Dul-AAC_KH	0.874672015	0.162053477	0.353589645	0.935216303	0.944558537	0.36563553	0.348726266	0.789172236	0.715383602	0.653921569
352	Dul-AAC_KG	0.874622065	0.162084164	0.353657335	0.935189442	0.944863916	0.362603835	0.349460873	0.790873688	0.713434572	0.651470588
353	Dul-AAC_KK	0.875342202	0.161610415	0.352637794	0.93557465	0.94572661	0.368334444	0.348045395	0.787559816	0.71635277	0.66127451
354	Dul-AAC_KI	0.875472241	0.161531775	0.352463422	0.935644739	0.945673169	0.368950827	0.347947867	0.787216121	0.716461636	0.66372549
355	Dul-AAC_IL	0.875525989	0.161498953	0.352389392	0.935673602	0.94629156	0.368215555	0.348163117	0.787673463	0.71590072	0.663235294
356	Dul-AAC_KD	0.876157402	0.161101193	0.351513472	0.936012021	0.946711456	0.365470532	0.348955874	0.789306457	0.713425626	0.651470588
357	Dul-AAC_KF	0.876927941	0.160612731	0.350439504	0.936424936	0.947635225	0.364318415	0.349294191	0.790447428	0.715519831	0.645588235
358	Dul-AAC_KE	0.879763122	0.158730688	0.346311945	0.937935091	0.948849105	0.374122588	0.346902527	0.784751858	0.72045525	0.644607843
359	Dul-AAC_IN	0.880160484	0.158471637	0.345745633	0.93814739	0.948894912	0.374520892	0.34689898	0.784599856	0.7205101	0.648039216
360	Dul-AAC_FF	0.881845555	0.157345824	0.343250839	0.939043084	0.949475131	0.375342439	0.346690851	0.784095477	0.721045232	0.645588235
361	Dul-AAC_HR	0.882044647	0.157205978	0.342947851	0.939148565	0.949429324	0.373540069	0.347187532	0.785190101	0.719976836	0.645588235
362	Dul-AAC_HQ	0.882830778	0.156672443	0.341786171	0.939566509	0.949864488	0.373336935	0.347285847	0.785463906	0.720875024	0.645588235
363	Dul-AAC_HT	0.88256213	0.156861378	0.342191244	0.939424084	0.949940833	0.37149675	0.347824123	0.786669496	0.71992689	0.645588235
364	Dul-AAC_HS	0.884533706	0.155571258	0.339366924	0.940476378	0.949940833	0.376938614	0.346236459	0.78303516	0.722279076	0.650980392
365	Dul-AAC_HW	0.884506252	0.155591029	0.339409987	0.940461888	0.949940833	0.376905402	0.346247409	0.7830617	0.722290242	0.650980392
366	Dul-AAC_HY	0.887651918	0.153461732	0.334770967	0.942134809	0.95140665	0.384089764	0.344569537	0.778785403	0.724168203	0.648529412
367	Dul-AAC_HP	0.887682465	0.153440962	0.334729922	0.942151221	0.951826545	0.384753175	0.344386929	0.778408299	0.72535432	0.648529412
368	P(8-S)-1st	0.886633838	0.15415561	0.33627645	0.941593677	0.951383746	0.383929684	0.344567663	0.778907685	0.725089309	0.649019608
369	Dul-AAC_HN	0.886819393	0.154038128	0.336005638	0.941692383	0.951223423	0.380774595	0.345552293	0.7810742	0.722907257	0.639705882
370	Dul-AAC_HV	0.887457201	0.15361384	0.33507434	0.942031966	0.94983395	0.381554172	0.345447199	0.780705505	0.723516942	0.641666667
371	Dul-AAC_HL	0.887784765	0.153393894	0.334590979	0.942206117	0.950169867	0.381300583	0.345551925	0.780869551	0.722922176	0.642156863
372	Dul-AAC_IG	0.887835655	0.153364445	0.334523849	0.942233544	0.950834065	0.382738402	0.345138019	0.779937674	0.724087343	0.642156863
373	Dul-AAC_IF	0.888259674	0.153064538	0.333880724	0.942458241	0.951200519	0.381082601	0.345452578	0.780798087	0.723811453	0.644607843
374	Dul-AAC_II	0.887775671	0.153394978	0.334598305	0.94220104	0.95091041	0.379506612	0.345737724	0.781669153	0.723423836	0.659313725
375	Dul-AAC_IH	0.887653497	0.153480535	0.334787654	0.942136461	0.950452342	0.38027615	0.3455465	0.781191307	0.723718674	0.659313725
376	Dul-AAC_IK	0.887680164	0.153461971	0.334745598	0.94215053	0.950429438	0.376037502	0.3465402	0.783607195	0.721334423	0.657352941
377	Dul-AAC_IA	0.887541086	0.153562075	0.334962065	0.94207705	0.950612666	0.375844668	0.346605208	0.783746521	0.72132594	0.664215686
378	Dul-AAC_IE	0.887601138	0.153517933	0.334869004	0.942108764	0.950742451	0.373908326	0.34714042	0.784922284	0.720170708	0.658333333
379	Dul-AAC_ID	0.888924543	0.152596056	0.332850633	0.942809617	0.951879986	0.374435845	0.347078134	0.784678088	0.720791143	0.654411765
380	Dul-AAC_FI	0.888528557	0.152868734	0.333445245	0.942599528	0.952055579	0.372131608	0.347751101	0.786190017	0.719268593	0.647058824
381	Dul-AAC_KM	0.888952287	0.152577859	0.332810836	0.942824446	0.95154407	0.371842196	0.347802035	0.78629882	0.719157103	0.647058824
382	Dul-AAC_FG	0.889016107	0.152551178	0.332743685	0.942859488	0.951101271	0.373447117	0.347045022	0.784707951	0.718931635	0.650980392
383	Dul-AAC_CK	0.888148188	0.153144921	0.334042265	0.942398753	0.950566859	0.375784804	0.346512102	0.783374335	0.720463191	0.648039216
384	Dul-AAC_CH	0.889586745	0.152152016	0.331869466	0.943161415	0.951956331	0.377933228	0.345947213	0.78198727	0.721301019	0.649019608
385	Dul-AAC_CN	0.889721386	0.152060214	0.331670104	0.943232969	0.952131924	0.377661796	0.34601324	0.782141491	0.721149647	0.648039216
386	Dul-AAC_CL	0.889832756	0.151986356	0.331506537	0.943292216	0.95224644	0.378383471	0.345832505	0.781688929	0.721227	0.649019608
387	Dul-AAC_CQ	0.889859978	0.151966476	0.331465609	0.943306662	0.952475474	0.378078727	0.345917478	0.78185172	0.721373611	0.649019608
388	Dul-AAC_CR	0.890893615	0.151245019	0.329881467	0.9438537	0.952757949	0.37532162	0.34676406	0.783774003	0.719786218	0.650490196
389	Dul-AAC_CG	0.891017576	0.151153879	0.329681319	0.943918865	0.952780853	0.37324656	0.347277598	0.785034883	0.718906979	0.648529412
390	Dul-AAC_CE	0.890979876	0.151179776	0.329738993	0.943898911	0.952651067	0.372993854	0.34732155	0.785150493	0.718752834	0.648529412
391	Dul-AAC_CP	0.89127866	0.150972239	0.329284603	0.944057174	0.95303279	0.373232454	0.347269778	0.7850224	0.718799476	0.65245098
392	Dul-AAC_CA	0.891155755	0.151060811	0.329479491	0.943992368	0.952857197	0.373080745	0.347298564	0.785098303	0.718818317	0.651960784
393	Dul-AAC_DA	0.891603685	0.150743237	0.328779243	0.944228859	0.952803756	0.377154018	0.346331508	0.782735661	0.720787529	0.651960784
394	Dul-AAC_CY	0.901215911	0.143923651	0.313962731	0.94931246	0.953681719	0.381944052	0.345236636	0.779937836	0.72134289	0.651470588
395	Dul-AAC_DD	0.900558127	0.144402189	0.315018764	0.948966216	0.953338168	0.381172518	0.345484961	0.780453622	0.72026101	0.648529412
396	Dul-AAC_DC	0.900535582	0.144418119	0.31505426	0.948954328	0.953376341	0.380899734	0.345534586	0.780584538	0.72010177	0.648529412
397	Dul-AAC_AY	0.900761383	0.144256512	0.314698904	0.949073423	0.953735161	0.379543923	0.345928595	0.781420705	0.718924766	0.648529412
398	Dul-AAC_CS	0.903049968	0.142552058	0.310996374	0.950277321	0.954300111	0.377542973	0.346605371	0.782934835	0.717757136	0.644117647
399	Dul-AAC_CV	0.903140324	0.142484265	0.310851299	0.950324887	0.95431538	0.377611234	0.346582106	0.782883812	0.717767566	0.644117647
400	Dul-AAC_CT	0.902487991	0.142961954	0.311904849	0.949981696	0.953696988	0.379970022	0.346010805	0.781490534	0.719419421	0.644117647
401	Dul-AAC_CC	0.902559423	0.142910072	0.311791688	0.950019349	0.953803871	0.37969418	0.346084919	0.78166161	0.719249377	0.64754902
402	Dul-AAC_DF	0.902804243	0.142725042	0.311397661	0.950148185	0.95395656	0.378182616	0.346319627	0.782465426	0.718630784	0.644117647
403	P(8-B)-2nd	0.901754231	0.143500439	0.313069913	0.949595021	0.952857197	0.378012876	0.346344806	0.782521434	0.718140478	0.645588235
404	Dul-AAC_AG	0.901418784	0.143743534	0.31360096	0.949418196	0.95246784	0.378617608	0.346143383	0.78199255	0.718239363	0.646568627
405	Dul-AAC_AF	0.901475989	0.143707555	0.313517214	0.949448565	0.952689239	0.377003912	0.34655977	0.78295713	0.717254346	0.646078431
406	Dul-AAC_AI	0.902496491	0.142967227	0.311898167	0.949986393	0.95323892	0.377745545	0.346619372	0.782839866	0.71736413	0.642156863
407	Dul-AAC_AH	0.902340084	0.143085621	0.312150879	0.949904108	0.953093866	0.377474504	0.346643237	0.782964022	0.717448652	0.642156863
408	Dul-AAC_AL	0.90227524	0.143137061	0.312261055	0.949870167	0.953154941	0.377142833	0.346718844	0.783128413	0.716795125	0.638235294
409	Dul-AAC_AM	0.902914013	0.142655649	0.31120852	0.950205548	0.953116769	0.377195333	0.346720045	0.783139496	0.717317624	0.641176471
410	Dul-AAC_AE	0.902888295	0.142679929	0.311255457	0.950192193	0.952933542	0.37940937	0.346134069	0.781716562	0.71860353	0.642647059
411	Dul-AAC_AD	0.903079809	0.142543548	0.310953821	0.9502932	0.95346032	0.377257133	0.346715152	0.782936427	0.717039544	0.640686275
412	Dul-AAC_AK	0.903008389	0.142606748	0.311088401	0.950256234	0.95346032	0.375682706	0.347096284	0.783852449	0.716491619	0.640686275
413	Polarity_composition_P	0.902903136	0.14269353	0.311275085	0.950201396	0.953620644	0.383022031	0.345297714	0.779637168	0.721963931	0.646568627
414	Dul-AAC_DG	0.903411253	0.14230595	0.310439763	0.950468243	0.952872466	0.385520782	0.344652192	0.77813627	0.723730237	0.647058824
415	Dul-AAC_AS	0.903623193	0.142150064	0.310108144	0.950580079	0.952994618	0.386883534	0.344174533	0.777192656	0.725067332	0.646078431
416	Dul-AAC_AR	0.905180372	0.140971471	0.307556349	0.951398052	0.955743024	0.387473127	0.343690513	0.776454079	0.725795245	0.636764706
417	Dul-AAC_AV	0.905680954	0.140598152	0.306743962	0.951661234	0.955888079	0.387896439	0.343467437	0.776096379	0.726901688	0.644117647
418	Dul-AAC_AT	0.905721608	0.140571502	0.306684675	0.951682813	0.956155285	0.384208359	0.34431785	0.778268902	0.725270646	0.644607843
419	Dul-AAC_AW	0.905536603	0.140709887	0.306987085	0.951585611	0.95607894	0.383260207	0.344581821	0.778873871	0.724625476	0.646568627
420	Dul-AAC_AN	0.905627451	0.140640225	0.306837522	0.951633312	0.955895713	0.381906368	0.344991486	0.779716433	0.723675233	0.64754902
421	Dul-AAC_AQ	0.905843172	0.140477496	0.306474493	0.951746363	0.955773562	0.378374651	0.346015947	0.781905597	0.721905629	0.643137255
422	Dul-AAC_AP	0.906080137	0.140298718	0.306088366	0.95187091	0.9555827	0.377583329	0.346289411	0.782435098	0.721483681	0.647058824
423	Dul-AAC_DE	0.906158854	0.140244398	0.305963529	0.951912377	0.955750658	0.378272622	0.346109923	0.781967363	0.721089593	0.650980392
424	Dul-AAC_KP	0.906690676	0.139831283	0.305074331	0.952191214	0.956338512	0.38286345	0.345082977	0.779341632	0.723095394	0.653431373
425	AAC_Y	0.906320884	0.140108474	0.305677512	0.951996891	0.955956789	0.380664753	0.346052271	0.7812163	0.721612195	0.654901961
426	Dul-AAC_EM	0.907263606	0.139416775	0.304151131	0.952492576	0.956025499	0.381208459	0.346163553	0.781124461	0.722286345	0.650490196
427	Dul-AAC_EL	0.90714823	0.139506742	0.30434461	0.952432102	0.955987327	0.380358455	0.346376682	0.781604227	0.72163204	0.651960784
428	Dul-AAC_EP	0.907064178	0.139570427	0.304481755	0.952387935	0.955903348	0.380106888	0.34646186	0.781748412	0.721403811	0.645588235
429	Dul-AAC_EN	0.906978056	0.139631107	0.30461762	0.952342549	0.955933886	0.379611803	0.346581088	0.782065657	0.721310976	0.648039216
430	Dul-AAC_ER	0.907898494	0.138952688	0.303117487	0.952826182	0.956376684	0.383210376	0.345731219	0.779918345	0.723359528	0.638235294
431	Dul-AAC_ES	0.907764654	0.139054026	0.303335034	0.952755822	0.956239264	0.382948572	0.345824845	0.780102508	0.723075449	0.63627451
432	Dul-AAC_EK	0.908481286	0.138522625	0.302163213	0.953132243	0.956453029	0.383587119	0.345537771	0.779483695	0.722683508	0.638235294
433	Dul-AAC_EI	0.908304386	0.138652339	0.302454171	0.953039374	0.95650647	0.386637399	0.344782714	0.777613483	0.724303855	0.632843137
434	Dul-AAC_EQ	0.909072081	0.138077649	0.30118991	0.953442349	0.955597969	0.390142634	0.343791834	0.77520203	0.724891093	0.630392157
435	Dul-AAC_EG	0.909264071	0.137935253	0.300872781	0.953543079	0.955422377	0.390675762	0.343770984	0.775034907	0.725014175	0.634313725
436	Dul-AAC_YY	0.909060577	0.138089971	0.301206242	0.9534362	0.955330763	0.390998498	0.343826868	0.775006404	0.725223825	0.634313725
437	Dul-AAC_FA	0.909349847	0.13787076	0.300731681	0.953588087	0.954803985	0.391635902	0.343517296	0.774508353	0.725894195	0.631862745
438	Dul-AAC_EY	0.90954318	0.137730754	0.300419591	0.953689739	0.954636027	0.391599867	0.343566289	0.774572736	0.725952716	0.639705882
439	Dul-AAC_FD	0.909755339	0.137575186	0.300067847	0.953801002	0.954513876	0.392973176	0.343448971	0.774046259	0.7262155	0.635784314
440	Dul-AAC_FC	0.909829353	0.137519248	0.299946226	0.953839862	0.954849792	0.392802232	0.343496851	0.774152697	0.726109018	0.635784314
441	Dul-AAC_EF	0.909768506	0.137565805	0.300042682	0.953807808	0.954803985	0.392438842	0.343627788	0.774431841	0.725849866	0.635784314
442	Dul-AAC_ET	0.910083719	0.137324433	0.299516409	0.953973056	0.954933771	0.392724068	0.343552156	0.774335053	0.727458617	0.634313725
443	Dul-AAC_EW	0.910772052	0.136809734	0.298399148	0.954334804	0.954208497	0.394720888	0.342869688	0.772811753	0.727340675	0.629901961
444	Dul-AAC_EV	0.910908864	0.136709553	0.298172285	0.954406553	0.954941406	0.39317369	0.343172682	0.77364131	0.726425949	0.633333333
445	Dul-AAC_EH	0.910924388	0.13669674	0.298143207	0.9544146	0.954849792	0.39162799	0.343642135	0.774636437	0.725476606	0.628921569
446	Dul-AAC_FE	0.911234068	0.136453502	0.297610994	0.954576497	0.954887964	0.389043801	0.34427282	0.776220976	0.724139021	0.628921569
447	Dul-AAC_DM	0.912018584	0.135840187	0.296265641	0.954986755	0.955147536	0.390663453	0.343916854	0.775389829	0.724546392	0.638235294
448	P(8-S)-3th	0.911133061	0.136519427	0.297738062	0.95452237	0.954368821	0.39115816	0.343787154	0.775090443	0.724773187	0.637745098
449	Dul-AAC_DL	0.911330087	0.136363474	0.297427559	0.954626232	0.955055922	0.387653283	0.344687908	0.77730637	0.722931744	0.639215686
450	Dul-AAC_DP	0.91167786	0.136095051	0.296842303	0.954808419	0.95515517	0.389737695	0.344154586	0.776020498	0.724064006	0.639215686
451	Dul-AAC_DN	0.912130992	0.135742938	0.296077495	0.955045722	0.955262053	0.390962567	0.343858423	0.775280552	0.724511836	0.638235294
452	Dul-AAC_DR	0.912880617	0.135189064	0.294854461	0.955439368	0.955002481	0.384701494	0.345802914	0.779469469	0.719543915	0.629411765
453	Dul-AAC_DS	0.912958005	0.135120269	0.294708193	0.955479481	0.955094095	0.383394005	0.346220543	0.780346424	0.718605167	0.629411765
454	Dul-AAC_DK	0.913672623	0.134559647	0.293504913	0.955853752	0.956445395	0.383947376	0.345979879	0.779960479	0.719354456	0.620588235
455	Dul-AAC_DI	0.913727839	0.134523219	0.29342132	0.955882916	0.955842272	0.383802447	0.346048006	0.780069165	0.718984785	0.620588235
456	Dul-AAC_DQ	0.916113163	0.132619877	0.289300983	0.957129437	0.957025614	0.396042984	0.34238798	0.771946515	0.725859207	0.626470588
457	Dul-AAC_DH	0.916177562	0.132572336	0.289193614	0.957163182	0.957201206	0.398479168	0.341683442	0.770257186	0.726715955	0.626470588
458	Dul-AAC_EA	0.916267599	0.132496891	0.289032383	0.957210086	0.958102073	0.398546657	0.341628524	0.770182119	0.726985184	0.628431373
459	Dul-AAC_DY	0.91595241	0.132751802	0.289587316	0.957045646	0.957392068	0.396453051	0.342065904	0.771252278	0.726040642	0.624509804
460	Dul-AAC_ED	0.91597156	0.132740539	0.289559362	0.957055783	0.957231744	0.396815165	0.341933407	0.770948284	0.725917531	0.625490196
461	Dul-AAC_EC	0.916198696	0.132560074	0.289165615	0.95717444	0.957674543	0.396797588	0.341940088	0.770971368	0.725818242	0.625980392
462	Dul-AAC_EE	0.91591028	0.13278708	0.28965697	0.957023553	0.957231744	0.395848979	0.342164687	0.771480456	0.725168947	0.624019608
463	Dul-AAC_DT	0.916090177	0.132642542	0.289340159	0.957117403	0.957163034	0.394551364	0.342476285	0.772222659	0.724523463	0.624019608
464	Dul-AAC_DW	0.91674429	0.132125525	0.28820673	0.957459085	0.957827232	0.396895477	0.34174964	0.770609089	0.725893576	0.625
465	Dul-AAC_DV	0.917612746	0.131419681	0.286688107	0.957912433	0.95864412	0.406062979	0.33922367	0.764781697	0.730330455	0.632352941
466	Dul-AAC_KL	0.917347776	0.131638295	0.287159892	0.957774321	0.958224224	0.408976643	0.338390986	0.762853225	0.731386746	0.635294118
467	Dul-AAC_TW	0.919010564	0.130299596	0.284222833	0.958641525	0.960980265	0.415787685	0.336629756	0.758435541	0.734736111	0.649019608
468	Dul-AAC_KN	0.918520745	0.13069596	0.285092672	0.958386184	0.960461122	0.417295528	0.336422192	0.757758703	0.73623455	0.649019608
469	Dul-AAC_RE	0.919296439	0.130087322	0.283741089	0.958791109	0.960949727	0.422731764	0.335094961	0.754363603	0.738934036	0.65245098
470	Dul-AAC_RD	0.919961973	0.129560333	0.282577178	0.959138417	0.961247471	0.418800984	0.336384157	0.757091259	0.735668513	0.645588235
471	Dul-AAC_RG	0.921329335	0.128433541	0.280100627	0.959850026	0.962728557	0.421346707	0.335814836	0.755721462	0.737070429	0.655392157
472	Dul-AAC_RF	0.922692341	0.127294971	0.277612169	0.96055888	0.964492117	0.429884828	0.333674718	0.750445117	0.741648281	0.645098039
473	P(8-B)-1st	0.922061251	0.127807046	0.278717491	0.96022955	0.96374394	0.430357098	0.333475324	0.750125209	0.742037352	0.643627451
474	Dul-AAC_RI	0.922113229	0.127766042	0.278621142	0.960256547	0.964049319	0.432020205	0.332960826	0.74885739	0.742994951	0.65
475	Dul-AAC_RK	0.922098445	0.127778226	0.278650898	0.960248919	0.964125663	0.429652063	0.333706047	0.750437446	0.741266422	0.648529412
476	Dul-AAC_RC	0.924112728	0.126107883	0.275013464	0.961297571	0.964064588	0.426946603	0.334720371	0.75260045	0.739243074	0.643627451
477	Dul-AAC_RA	0.924500102	0.125766992	0.274271695	0.961498309	0.965179219	0.426352534	0.335030376	0.752995085	0.738253968	0.649019608
478	Dul-AAC_RH	0.924832703	0.125505181	0.273693966	0.961671899	0.96530137	0.424816956	0.335296751	0.753648147	0.737176973	0.63872549
479	Dul-AAC_QW	0.924758565	0.125575646	0.273846105	0.961633688	0.965217391	0.426797602	0.334736247	0.752192541	0.737665511	0.63872549
480	Dul-AAC_RQ	0.924851636	0.125497407	0.273671837	0.961681983	0.96545406	0.42665857	0.334730358	0.752192819	0.737611891	0.637254902
481	Dul-AAC_RP	0.925460925	0.124968228	0.272527295	0.961998241	0.966102989	0.426619018	0.334759214	0.752381716	0.737975337	0.63872549
482	Dul-AAC_RT	0.926732753	0.123912817	0.270200482	0.962659502	0.965896858	0.43419237	0.332629002	0.747396235	0.74255634	0.651470588
483	Dul-AAC_RS	0.92685727	0.123718869	0.269804206	0.962721001	0.966904607	0.44162531	0.330369892	0.742299038	0.746063315	0.654901961
484	Dul-AAC_QV	0.926750392	0.123815945	0.270016693	0.962665758	0.966492346	0.439978195	0.330856155	0.743379832	0.745202273	0.650980392
485	Dul-AAC_RL	0.926870295	0.123713086	0.269784384	0.962727826	0.967095469	0.441461345	0.330521557	0.742549721	0.746595675	0.649509804
486	Dul-AAC_RN	0.927138157	0.123486895	0.26929858	0.96286722	0.967064931	0.439905361	0.330851936	0.743441479	0.745348485	0.65
487	Dul-AAC_RM	0.927257166	0.123393227	0.269091509	0.962929317	0.967362675	0.439245927	0.331098084	0.743947704	0.744779603	0.651960784
488	Dul-AAC_QY	0.927173477	0.12346119	0.269237831	0.962885662	0.967309234	0.437749526	0.331552907	0.745058384	0.744343535	0.65245098
489	Dul-AAC_RW	0.927743391	0.122985067	0.268214018	0.963182418	0.967194717	0.4332666	0.332673707	0.747871447	0.741568792	0.64754902
490	Dul-AAC_QE	0.927178437	0.123467128	0.269262945	0.962888915	0.966637401	0.43432189	0.332374192	0.747135007	0.742439668	0.650490196
491	Dul-AAC_QD	0.927623462	0.123094953	0.26844231	0.963120198	0.967194717	0.433096067	0.332783515	0.747913874	0.741158943	0.644607843
492	Dul-AAC_QG	0.927538103	0.123168149	0.268601499	0.963075869	0.96757644	0.430709662	0.333490609	0.749501515	0.73994832	0.631372549
493	Dul-AAC_QF	0.927449752	0.123243784	0.268767389	0.963030015	0.967408482	0.43093989	0.333497866	0.749408611	0.740337874	0.632352941
494	P(8-B)-3th	0.9268396	0.123759455	0.269881399	0.962712661	0.966958049	0.433160354	0.332851158	0.747936205	0.741786225	0.640196078
495	Dul-AAC_QI	0.926973788	0.123641327	0.26962047	0.962782103	0.967049662	0.435572771	0.332241318	0.746611612	0.744989224	0.65
496	Dul-AAC_QK	0.927042251	0.123587821	0.269499686	0.962817794	0.967110738	0.434233125	0.332718616	0.747556328	0.74385835	0.641176471
497	Dul-AAC_QC	0.927862262	0.122859756	0.267924075	0.963242804	0.967110738	0.43367187	0.332901677	0.747934383	0.743465546	0.645098039
498	Dul-AAC_QA	0.92829591	0.122490979	0.267120653	0.963468092	0.967629881	0.434965547	0.332423657	0.746976593	0.744116949	0.637745098
499	Dul-AAC_QH	0.92846019	0.12234725	0.266812863	0.963553384	0.96750773	0.433971291	0.332708974	0.747653295	0.743420833	0.634313725
500	Dul-AAC_RY	0.93026005	0.120796501	0.263394301	0.964486519	0.968469672	0.43579326	0.332102305	0.746366582	0.743883923	0.653431373
501	Dul-AAC_QQ	0.930812811	0.120317045	0.262358323	0.964773477	0.968797954	0.438329926	0.331553391	0.744905222	0.74618454	0.668627451
502	Dul-AAC_QP	0.931078639	0.120084826	0.261850425	0.964911259	0.968752147	0.437563276	0.331860985	0.745467919	0.745947745	0.667647059
503	Dul-AAC_QS	0.931290161	0.119901934	0.261446051	0.965020904	0.969004084	0.435576715	0.332603523	0.747034678	0.745263363	0.665686275
504	Dul-AAC_QR	0.931290899	0.119898271	0.261433586	0.965021069	0.968935374	0.435405503	0.33263767	0.747141615	0.745386765	0.66372549
505	Dul-AAC_QT	0.931165722	0.120006934	0.261672319	0.964956184	0.969019353	0.433144076	0.333324293	0.748686215	0.744205198	0.66372549
506	Dul-AAC_QL	0.931932379	0.11933118	0.260202337	0.965353538	0.969820972	0.437658909	0.331725509	0.745388256	0.747053566	0.67745098
507	Dul-AAC_QN	0.932424772	0.118892452	0.259249509	0.965608575	0.97012635	0.442443751	0.33058688	0.742493023	0.74991999	0.67745098
508	Dul-AAC_QM	0.9324985	0.118815237	0.25908176	0.965646323	0.970645494	0.447012275	0.329224328	0.739324237	0.75221991	0.67745098
509	Dul-AAC_RV	0.93262629	0.118689289	0.25880599	0.965711994	0.97084399	0.446306223	0.329458672	0.739816626	0.751763745	0.679411765
510	Dul-AAC_PW	0.932780119	0.118551138	0.258505461	0.965791619	0.970958507	0.445956963	0.329530376	0.739978012	0.751219695	0.67745098
511	Dul-AAC_TF	0.933133681	0.118237823	0.25781298	0.96597456	0.971324961	0.449506972	0.328442297	0.737439956	0.752418917	0.67745098
512	Dul-AAC_TE	0.933142187	0.118231611	0.257797848	0.965978996	0.971424209	0.448974456	0.328528415	0.737782541	0.752250499	0.685294118
513	Dul-AAC_TH	0.933241706	0.118143419	0.257600401	0.966030424	0.971393671	0.448844746	0.32856476	0.737860067	0.752124353	0.685294118
514	Dul-AAC_TG	0.933283782	0.118107722	0.257517441	0.966052176	0.971630339	0.448534603	0.328641636	0.738046752	0.75196489	0.685294118
515	Dul-AAC_TK	0.933221606	0.118169019	0.257652504	0.966020225	0.971706684	0.448029659	0.328833891	0.738443189	0.752013815	0.680392157
516	Dul-AAC_TL	0.933070512	0.118306707	0.257953806	0.96594212	0.971653243	0.447054991	0.329052603	0.739054097	0.751786047	0.685294118
517	Dul-AAC_TD	0.933140673	0.118253156	0.257829266	0.965978627	0.971729587	0.445887461	0.329380699	0.7397955	0.751044365	0.677941176
518	Dul-AAC_TC	0.933129217	0.118263996	0.257854435	0.965972753	0.971492919	0.445479318	0.329485906	0.740039447	0.750833246	0.677941176
519	Dul-AAC_TI	0.933229585	0.118174832	0.257664517	0.966024824	0.971347864	0.444591773	0.329737424	0.740658965	0.750763054	0.677941176
520	Dul-AAC_SY	0.933331402	0.118084647	0.257481676	0.96607783	0.97134023	0.443395258	0.330147413	0.74152201	0.749958897	0.677941176
521	Dul-AAC_TR	0.933245514	0.118162172	0.257646704	0.96603332	0.971637974	0.447008051	0.329253278	0.739264047	0.752221553	0.67745098
522	Dul-AAC_TQ	0.933507478	0.117926456	0.257132756	0.966168869	0.972393786	0.447161343	0.329073417	0.73893626	0.75244711	0.673529412
523	Dul-AAC_TT	0.934445796	0.117046505	0.255242938	0.966653722	0.972683895	0.460786771	0.325041366	0.729773232	0.760921451	0.675
524	Dul-AAC_TS	0.934809098	0.116675969	0.254443552	0.966840383	0.973096156	0.461141702	0.325024376	0.729761999	0.762128422	0.675490196
525	Dul-AAC_SW	0.934724165	0.116762378	0.254630466	0.966796768	0.972554109	0.460524632	0.325135631	0.730165475	0.762490728	0.678431373
526	Dul-AAC_TM	0.934695257	0.116786206	0.254685524	0.96678179	0.972493034	0.46027625	0.325220991	0.730341298	0.762336433	0.678431373
527	Dul-AAC_TP	0.934556411	0.116909972	0.254951758	0.966709839	0.972409054	0.459762193	0.325347662	0.730677179	0.762251527	0.683333333
528	Dul-AAC_TN	0.934492259	0.116957619	0.255058073	0.966676325	0.972431958	0.461240069	0.325026175	0.729851307	0.763947975	0.692156863
529	Dul-AAC_TA	0.934319652	0.117114345	0.255395012	0.966586967	0.972355613	0.461244402	0.325093179	0.729911444	0.76349135	0.68872549
530	Dul-AAC_PT	0.934333379	0.117105232	0.255370407	0.966594081	0.972157117	0.460866788	0.325181092	0.730104824	0.763146745	0.685784314
531	Dul-AAC_SF	0.935808486	0.115755609	0.252428086	0.967356619	0.972577013	0.461477889	0.325032294	0.729566244	0.763412532	0.683333333
532	Dul-AAC_SE	0.935749472	0.115801541	0.252525281	0.967325773	0.972454861	0.461514088	0.325008835	0.729542767	0.763474381	0.683333333
533	Dul-AAC_SH	0.937030005	0.11466137	0.250048469	0.967988939	0.973279383	0.463917249	0.324318932	0.727963955	0.765058099	0.687254902
534	Dul-AAC_SG	0.937496075	0.114208404	0.249057877	0.968228917	0.973638203	0.467368115	0.323433771	0.725774678	0.767559014	0.689215686
535	Dul-AAC_SK	0.937216996	0.11445197	0.249589923	0.968084306	0.973867237	0.463498648	0.324675734	0.728194296	0.764414333	0.681862745
536	Dul-AAC_SL	0.937276075	0.114397976	0.249478237	0.968114953	0.973775623	0.463507788	0.324705008	0.728197237	0.764485603	0.681862745
537	Dul-AAC_SD	0.937330375	0.114348951	0.249385312	0.968143281	0.973561858	0.461186138	0.325183473	0.729701596	0.764215265	0.687254902
538	Dul-AAC_SC	0.936900614	0.114746853	0.250265221	0.967921521	0.97325648	0.461927289	0.325147182	0.729368098	0.7645039	0.692156863
539	Dul-AAC_SI	0.937803347	0.113932568	0.248483797	0.968388343	0.973210673	0.462610722	0.32499146	0.728974727	0.764785918	0.691666667
540	Dul-AAC_SA	0.938010726	0.113736601	0.248070178	0.968495551	0.973981754	0.462491701	0.324935974	0.729027024	0.76455092	0.68627451
541	Dul-AAC_SR	0.937789367	0.113901124	0.248445038	0.968380242	0.974256594	0.46558496	0.324038166	0.726810684	0.765040071	0.680392157
542	Dul-AAC_SQ	0.937733902	0.113953952	0.24855828	0.968351612	0.974210787	0.463819355	0.324633327	0.728095015	0.764240631	0.676960784
543	Dul-AAC_ST	0.93767651	0.11399193	0.248642043	0.96832153	0.973691644	0.464409485	0.32444992	0.727794167	0.765435531	0.689215686
544	Dul-AAC_SS	0.940026153	0.111847785	0.243970523	0.969536242	0.973287018	0.461383572	0.325079705	0.729456851	0.762492483	0.670098039
545	Dul-AAC_SV	0.940040862	0.111837156	0.243946573	0.969543921	0.97325648	0.461010955	0.325282468	0.729791713	0.761989628	0.672058824
546	Dul-AAC_SM	0.940141215	0.111744783	0.243740476	0.96959566	0.973302287	0.459162604	0.325934363	0.731140441	0.760351561	0.658823529
547	Dul-AAC_SP	0.9427654	0.109311366	0.238417153	0.970949879	0.974264229	0.466095546	0.323402714	0.725649409	0.764716511	0.667156863
548	Dul-AAC_SN	0.942446912	0.109605941	0.23906063	0.970785517	0.97445509	0.464383326	0.323956731	0.726910605	0.764412213	0.668627451
549	Dul-AAC_PY	0.943367125	0.108720285	0.237117731	0.971259377	0.975119288	0.4700363	0.322605665	0.723431337	0.766625251	0.676960784
550	Dul-AAC_AC	0.943387047	0.108697099	0.237063389	0.971269457	0.975165095	0.469497871	0.322797148	0.723848029	0.766183289	0.676960784
551	Dul-AAC_PV	0.943335662	0.108747403	0.237173601	0.971243028	0.97531015	0.468235427	0.32317428	0.724731115	0.765607589	0.67254902
552	Dul-AAC_LV	0.943369101	0.108726973	0.237120341	0.971260455	0.975401764	0.467361018	0.323418517	0.725308095	0.765046631	0.67254902
553	Dul-AAC_LT	0.943363181	0.108720866	0.237114344	0.971257199	0.975271978	0.4682866	0.323137939	0.724779334	0.766292211	0.670098039
554	Hydrophobicity_distribution_H-1.0	0.94348691	0.108618558	0.236901017	0.971321556	0.975279612	0.466872096	0.323562467	0.725761583	0.765474237	0.673039216
555	Dul-AAC_MA	0.94345787	0.108653038	0.236972746	0.971306742	0.975745314	0.468288868	0.323065742	0.724482833	0.765890525	0.677941176
556	Dul-AAC_LY	0.94334235	0.108755207	0.237192945	0.971246953	0.975615528	0.467304439	0.323385648	0.72527166	0.765663033	0.677941176
557	Dul-AAC_ME	0.943148841	0.108937417	0.237591298	0.971147162	0.975348322	0.466964642	0.323481595	0.725463465	0.765370429	0.677941176
558	Dul-AAC_MG	0.943410606	0.108686629	0.237040923	0.97128199	0.975455205	0.468125486	0.323097499	0.724658788	0.765074245	0.677941176
559	Dul-AAC_LS	0.943385759	0.108716007	0.237101048	0.971269269	0.975493377	0.470375983	0.322509262	0.723184692	0.765997734	0.681372549
560	Dul-AAC_LR	0.943214192	0.108885476	0.237465466	0.971180934	0.975661335	0.468083028	0.323263075	0.724772792	0.764269598	0.678431373
561	Dul-AAC_MD	0.943046929	0.109049204	0.237823498	0.971094873	0.97573768	0.466637617	0.323709012	0.725798655	0.763507499	0.681372549
562	Dul-AAC_LP	0.942997858	0.109101355	0.237939548	0.971069766	0.975615528	0.466907986	0.323654686	0.72562572	0.763712906	0.681372549
563	Dul-AAC_MM	0.942871753	0.109229509	0.238235122	0.971005247	0.975256709	0.463266021	0.324406653	0.72784498	0.761647887	0.678431373
564	Dul-AAC_ML	0.942837527	0.109271159	0.238322355	0.970987817	0.975348322	0.462832786	0.324574356	0.728192865	0.761261719	0.681372549
565	Dul-AAC_MP	0.942633807	0.109462702	0.238749324	0.970882896	0.974974234	0.463030323	0.32455719	0.728101328	0.761196454	0.681372549
566	Dul-AAC_MN	0.942670543	0.109409904	0.238639974	0.970901425	0.975187999	0.464094842	0.324310055	0.727457634	0.761651078	0.681372549
567	Dul-AAC_LN	0.942519147	0.109550205	0.238949757	0.970823343	0.975287247	0.464842561	0.324140703	0.727033693	0.762481402	0.687745098
568	Dul-AAC_MH	0.942655144	0.10942794	0.238679684	0.970893587	0.975371226	0.464452438	0.324294137	0.727360005	0.762195072	0.688235294
569	Dul-AAC_MK	0.942694075	0.109388898	0.238597849	0.970913656	0.975485743	0.464263056	0.324344408	0.727485671	0.762170585	0.688235294
570	Dul-AAC_MI	0.942631365	0.10946012	0.238743196	0.9708815	0.975417032	0.464187606	0.324347181	0.727509479	0.762136737	0.687745098
571	Dul-AAC_LQ	0.942766091	0.109334821	0.238469445	0.970951025	0.97537886	0.463823116	0.324490257	0.727761868	0.761689752	0.687745098
572	Dul-AAC_MR	0.942743079	0.109361782	0.238528078	0.970939299	0.975386495	0.463856427	0.324528577	0.727779941	0.761784347	0.687745098
573	Dul-AAC_KV	0.943170739	0.108946606	0.237622304	0.971159488	0.975409398	0.465107729	0.32413801	0.726948854	0.762786234	0.684803922
574	Dul-AAC_KT	0.943096918	0.109021652	0.237787324	0.971121592	0.975462839	0.464213445	0.324408548	0.72750737	0.762075931	0.684803922
575	Dul-AAC_KY	0.943294959	0.108833576	0.237392545	0.971223903	0.975157461	0.46179502	0.324998994	0.729150076	0.76121035	0.684803922
576	Dul-AAC_KW	0.943486581	0.108644253	0.236977399	0.971322435	0.975607894	0.463009429	0.324680604	0.728345913	0.76179732	0.684803922
577	Dul-AAC_LC	0.943561595	0.108573031	0.236818166	0.971361033	0.975699508	0.462884828	0.324715702	0.728423174	0.761697968	0.684803922
578	Dul-AAC_LD	0.943612664	0.108520389	0.236719573	0.971387477	0.97594381	0.460174749	0.325478184	0.730301486	0.760400695	0.684313725
579	Dul-AAC_KS	0.94323655	0.108891537	0.23752246	0.971193919	0.976020155	0.463012218	0.324991252	0.72834369	0.760186796	0.67745098
580	Dul-AAC_KR	0.943153991	0.108964821	0.237683611	0.971151235	0.975905638	0.463433539	0.324944575	0.728225325	0.761000149	0.680392157
581	Dul-AAC_LA	0.943088644	0.109023926	0.237815032	0.97111751	0.975859831	0.462074517	0.325331481	0.729126612	0.760230406	0.676960784
582	P(8-G)-1st	0.942618596	0.109475533	0.238796032	0.970875304	0.975707142	0.461184017	0.325554041	0.729746795	0.759879694	0.676960784
583	Dul-AAC_MS	0.942318757	0.109750383	0.239406965	0.97072064	0.975867466	0.463332328	0.324939284	0.728153881	0.76106269	0.675
584	Dul-AAC_LI	0.942544796	0.10953404	0.238941805	0.970837207	0.975966714	0.465757891	0.3242092	0.726408555	0.762435826	0.678431373
585	Dul-AAC_LH	0.942714518	0.109374428	0.238593723	0.970924733	0.975920907	0.467928846	0.323568389	0.72494786	0.763810571	0.680392157
586	Dul-AAC_LL	0.943232664	0.108871007	0.237487058	0.971191342	0.976714891	0.478989472	0.320266519	0.717275925	0.769186096	0.68627451
587	Dul-AAC_LK	0.943227284	0.108882427	0.237509416	0.971188701	0.976623277	0.478795431	0.320364759	0.717466662	0.76936506	0.683333333
588	Dul-AAC_LM	0.943278046	0.10883577	0.237406112	0.971214887	0.976623277	0.479111772	0.320276623	0.717252952	0.769543467	0.684313725
589	Dul-AAC_LE	0.943220122	0.108890267	0.237519915	0.971184932	0.977012635	0.479266789	0.320165261	0.71696709	0.769525367	0.676960784
590	Dul-AAC_LG	0.942943408	0.109161499	0.238113064	0.971042547	0.976890484	0.479397423	0.320144335	0.716822227	0.769513201	0.675980392
591	Dul-AAC_LF	0.94293666	0.10917404	0.238139871	0.971039232	0.976875215	0.478844505	0.320267904	0.717200386	0.76942313	0.67745098
592	Dul-AAC_MQ	0.942994368	0.109121261	0.238019884	0.971068959	0.977005001	0.478330147	0.320442534	0.717571974	0.768880434	0.674509804
593	Dul-AAC_KQ	0.942882746	0.109229997	0.238254519	0.971011439	0.976470588	0.478133178	0.320625547	0.717909205	0.769524708	0.675490196
594	Dul-AAC_PD	0.942967408	0.109151822	0.238089578	0.971055249	0.976837042	0.482208474	0.319351437	0.714949594	0.771412312	0.684803922
595	Dul-AAC_PC	0.942944578	0.109175995	0.238139987	0.971043517	0.976821773	0.482276176	0.319327733	0.714889873	0.771341045	0.684803922
596	Dul-AAC_PF	0.942988377	0.109132274	0.238044432	0.971066024	0.97673016	0.482176693	0.319373701	0.714954613	0.771530037	0.687745098
597	Dul-AAC_PE	0.942836039	0.109275896	0.238355686	0.970987446	0.976753063	0.481887382	0.319452322	0.715159805	0.771337127	0.687745098
598	Dul-AAC_PH	0.943096132	0.109041779	0.237839078	0.971121834	0.976569836	0.480321548	0.319992582	0.716293683	0.770023828	0.689215686
599	Dul-AAC_PI	0.942671518	0.109439941	0.238719243	0.970903006	0.976447685	0.481993706	0.319495896	0.715088589	0.770939371	0.685784314
600	Dul-AAC_PA	0.942550807	0.109559098	0.238980765	0.97084094	0.976279727	0.482539027	0.319354819	0.71475806	0.771349434	0.687745098
601	Dul-AAC_NY	0.942436412	0.109672285	0.239226225	0.970782077	0.975981983	0.482578311	0.319252178	0.714690262	0.771128041	0.687745098
602	Dul-AAC_PG	0.942440709	0.109674394	0.239228026	0.970784418	0.975852197	0.48381075	0.318701228	0.713605313	0.771927015	0.687745098
603	Dul-AAC_NV	0.942457938	0.109656356	0.239190606	0.970793269	0.975745314	0.485822233	0.318197421	0.712328513	0.773825597	0.694117647
604	Dul-AAC_PP	0.94229637	0.109814855	0.239535773	0.970710116	0.975646066	0.485851884	0.318181904	0.712297942	0.773774055	0.694117647
605	Dul-AAC_PN	0.942043069	0.110057356	0.240066378	0.970579626	0.975630797	0.486380331	0.318054888	0.711928473	0.773969719	0.695588235
606	Dul-AAC_PR	0.942705217	0.109438705	0.238705839	0.970920979	0.975340688	0.484395994	0.318574769	0.713067777	0.772843229	0.693137255
607	Dul-AAC_PQ	0.942819864	0.109326232	0.238459601	0.970979948	0.975027675	0.483691385	0.318825874	0.713588162	0.772764645	0.693137255
608	Dul-AAC_NT	0.942803657	0.109333577	0.238483459	0.970971488	0.975111654	0.48632255	0.317913459	0.711567457	0.77487897	0.696568627
609	Dul-AAC_PK	0.9427871	0.109348767	0.238516804	0.970962938	0.975081116	0.485890726	0.318046269	0.711843265	0.774567581	0.696568627
610	Dul-AAC_PM	0.942618875	0.109528756	0.238906633	0.970876777	0.97517273	0.486724639	0.317845774	0.71126107	0.775170157	0.698039216
611	Dul-AAC_PL	0.942662897	0.109485706	0.238815945	0.970899474	0.975279612	0.487345407	0.317673559	0.710871719	0.77610113	0.701960784
612	Dul-AAC_NW	0.943293906	0.108893498	0.237503582	0.971224537	0.975226171	0.486131737	0.317989588	0.711558638	0.775168602	0.701960784
613	Dul-AAC_PS	0.943301254	0.108887026	0.23748427	0.971228251	0.975203268	0.483818661	0.318787625	0.713275809	0.773443453	0.702941176
614	Dul-AAC_ND	0.943557349	0.108634773	0.236930895	0.971359955	0.975195633	0.484787887	0.318533757	0.712615231	0.77347413	0.702941176
615	Dul-AAC_NC	0.943564356	0.108626126	0.236909244	0.971363469	0.97524144	0.483620352	0.318927537	0.713533911	0.772679032	0.702941176
616	Dul-AAC_NF	0.943610201	0.108584737	0.236818349	0.971387128	0.975134557	0.484511225	0.318687067	0.712889381	0.773153064	0.698529412
617	Dul-AAC_NE	0.943556906	0.108641252	0.236937058	0.971359783	0.975058213	0.482971546	0.319108787	0.713912168	0.772198487	0.690686275
618	Dul-AAC_NH	0.943628843	0.108573832	0.236792008	0.971396923	0.975027675	0.48411811	0.318778153	0.713137794	0.772459174	0.696568627
619	VanDerWaals_composition_H	0.943840839	0.108368053	0.236363221	0.97150634	0.97510402	0.481459594	0.319439327	0.714912852	0.771352152	0.696078431
620	Dul-AAC_NI	0.943826458	0.108385176	0.236403603	0.971499071	0.97510402	0.481008386	0.319599082	0.715284563	0.771354578	0.695098039
621	Dul-AAC_NA	0.943889981	0.108326544	0.236275183	0.971531841	0.974936061	0.480664237	0.319741759	0.715580194	0.771215519	0.695588235
622	Dul-AAC_MY	0.943887081	0.108326582	0.236276119	0.971530279	0.974920792	0.481025971	0.319636343	0.715333658	0.771392791	0.696078431
623	Dul-AAC_NG	0.943846545	0.108375661	0.236383881	0.971509703	0.974661221	0.478556623	0.320287008	0.716907137	0.770236884	0.690196078
624	Dul-AAC_MT	0.943817152	0.108405632	0.23645312	0.971494664	0.974653586	0.476809764	0.320846537	0.71825732	0.769540219	0.692156863
625	Dul-AAC_NP	0.943956292	0.10827501	0.236162096	0.97156632	0.975134557	0.477486897	0.320672756	0.717775884	0.770348333	0.691666667
626	Dul-AAC_NN	0.943826849	0.108400704	0.236431573	0.971499612	0.975432301	0.476054736	0.321072341	0.718775953	0.769706338	0.691666667
627	Dul-AAC_NR	0.943992311	0.108233992	0.236059754	0.971584469	0.975981983	0.478934956	0.320248842	0.716834367	0.771103873	0.692647059
628	Dul-AAC_NQ	0.944578317	0.107662746	0.234818558	0.971886166	0.976149941	0.479745119	0.319790674	0.716197407	0.772644583	0.709803922
629	Dul-AAC_NS	0.944494994	0.107734334	0.234972536	0.97184299	0.975852197	0.476360104	0.320969888	0.718845211	0.77146635	0.703431373
630	Dul-AAC_NK	0.94479068	0.107446727	0.234333899	0.971994984	0.975852197	0.476340158	0.321115693	0.718938623	0.771429511	0.700980392
631	Dul-AAC_NM	0.944819364	0.10742631	0.234285298	0.972009897	0.975439936	0.4763651	0.321095399	0.718876724	0.770844684	0.695588235
632	Dul-AAC_NL	0.944818146	0.107433237	0.234298965	0.972009415	0.975584991	0.476169936	0.321170609	0.719013069	0.77058069	0.695588235
633	Dul-AAC_TV	0.944599351	0.107645097	0.23476571	0.971896842	0.975256709	0.477021201	0.321006899	0.718482812	0.77036304	0.685784314
634	Polarizability_composition_H	0.944894139	0.107360197	0.234168716	0.972048951	0.97566897	0.474939801	0.321514006	0.719844525	0.769474885	0.679411765
635	Hydrophobicity_composition_N	0.944388489	0.107848801	0.235219024	0.97178838	0.975218536	0.473751984	0.321900924	0.720673067	0.768734875	0.684803922
636	P(8-G)-2nd	0.943860919	0.108360095	0.236330165	0.971516719	0.975401764	0.47334277	0.322020901	0.720963079	0.768430472	0.684803922
637	VanDerWaals_distribution_N-1.0	0.944077703	0.108147044	0.23587407	0.971628352	0.975424667	0.472693399	0.322342973	0.72158391	0.76796168	0.684803922
638	SS3_transition_CC	0.943823196	0.108392684	0.236400686	0.971497144	0.975233805	0.472794975	0.322329503	0.721517511	0.767979008	0.684803922
639	SS3_composition_C	0.943495762	0.108706876	0.237074849	0.971328293	0.974943696	0.472780539	0.322354882	0.721539347	0.767894858	0.685784314
640	SS8_composition_C	0.94331523	0.1088782	0.237441359	0.971235111	0.974852082	0.472756471	0.322374386	0.721550644	0.767744499	0.687745098
641	VanDerWaals_distribution_P-1.0	0.943433971	0.108767888	0.237219035	0.971296645	0.974997137	0.473445364	0.322196384	0.721052287	0.767928767	0.682352941
642	SS8_Dual_CC	0.943321477	0.108873304	0.237443586	0.97123852	0.97502004	0.47338033	0.322228689	0.721084219	0.767725069	0.68627451
643	Polarizability_distribution_P-1.0	0.94349384	0.108710137	0.237107365	0.971327655	0.975096385	0.474187057	0.322022074	0.720506688	0.767970131	0.687254902
644	Polarizability_distribution_N-1.0	0.943841533	0.108375394	0.236388546	0.971506837	0.975562087	0.474110443	0.32214645	0.720609251	0.767592375	0.687254902
645	Polarizability_distribution_H-1.0	0.94386072	0.108356401	0.236349295	0.971516734	0.975539184	0.47308917	0.322403577	0.721329902	0.76698545	0.68627451
646	VanDerWaals_distribution_H-1.0	0.9438743	0.108342738	0.236321028	0.971523731	0.975409398	0.472163131	0.322634897	0.72198013	0.766440142	0.68627451
647	P(8-G)-3th	0.943161525	0.109033901	0.237823733	0.971156741	0.975111654	0.472349964	0.322564471	0.721842501	0.766566434	0.68627451
