# Supplementary material for: Roles of Physicochemical and Structural Properties of RNA-Binding Proteins in Predicting the Activities of Trans-Acting Splicing Factors with Machine Learning
Source: Int J Mol Sci. 2022 Apr 17;23(8):4426. doi: 10.3390/ijms23084426 (PMC9030803; doi:10.3390/ijms23084426)
Supplement: Supplementary file 1 [file ijms-23-04426-s001.zip › Table S7ú║Feature_forward_list.csv]

	FeatureName
0	BA_tau-3th
1	Hydrophobicity_distribution_H-0.0
2	Polarity_composition_P
3	Dul-AAC_GT
4	Dul-AAC_HK
5	Dul-AAC_KK
6	Dul-AAC_FN
7	Dul-AAC_HY
8	Dul-AAC_TA
9	Dul-AAC_RT
10	Dul-AAC_TT
11	SS8_Dual_GG
12	Dul-AAC_AA
13	Dul-AAC_DP
14	Dul-AAC_IY
15	Dul-AAC_YQ
16	Dul-AAC_VH
17	SS8_distribution_C-1.0
18	SS3_distribution_C-1.0
19	Hydrophobicity_distribution_N-1.0
20	Dul-AAC_CG
21	Dul-AAC_CE
22	Dul-AAC_WS
23	SS8_Dual_GS
24	Dul-AAC_WD
25	Dul-AAC_MQ
26	Dul-AAC_DC
27	Dul-AAC_KC
28	SS8_Dual_ST
29	Dul-AAC_CV
30	Dul-AAC_VW
31	Dul-AAC_EC
32	Dul-AAC_TC
33	SS8_Dual_BC
34	Dul-AAC_YW
35	Dul-AAC_HW
36	SS8_Dual_ET
37	Dul-AAC_VQ
38	Dul-AAC_IM
39	SS8_distribution_B-0.25
40	Dul-AAC_EP
41	Polarizability_distribution_H-1.0
42	Dul-AAC_QR
43	Dul-AAC_NW
44	Dul-AAC_CA
45	Dul-AAC_WV
46	Dul-AAC_VC
47	Dul-AAC_DE
48	Dul-AAC_HA
49	Dul-AAC_KW
50	Dul-AAC_WP
51	Dul-AAC_PL
52	Dul-AAC_FF
53	Dul-AAC_MY
54	SS8_distribution_B-0.5
55	SS8_Dual_ES
56	Dul-AAC_RE
57	Dul-AAC_VS
58	SS8_composition_C
59	Dul-AAC_MI
60	Dul-AAC_TM
61	SS8_Dual_TH
62	Dul-AAC_PA
63	SS8_Dual_GC
64	Dul-AAC_HV
65	Dul-AAC_IL
66	SS8_Dual_CC
67	Dul-AAC_DV
68	Dul-AAC_FE
69	Dul-AAC_AC
70	Dul-AAC_FQ
71	Dul-AAC_IV
72	Dul-AAC_GK
73	Hydrophobicity_distribution_H-0.25
74	SS3_transition_HE
75	Dul-AAC_LI
76	Dul-AAC_YT
77	Dul-AAC_LH
78	Dul-AAC_CQ
79	Hydrophobicity_distribution_N-0.75
80	Dul-AAC_TH
81	Dul-AAC_MP
82	Dul-AAC_EV
83	Dul-AAC_QC
84	Dul-AAC_ID
85	Dul-AAC_CH
86	Dul-AAC_EL
87	Dul-AAC_IF
88	Dul-AAC_KI
89	Dul-AAC_AH
90	Dul-AAC_MR
91	SS8_Dual_EE
92	Dul-AAC_DA
93	SS8_Dual_HS
94	Dul-AAC_HD
95	Dul-AAC_KP
96	Dul-AAC_DG
97	Dul-AAC_TI
98	Dul-AAC_ED
99	Dul-AAC_PE
100	Dul-AAC_IQ
101	Dul-AAC_GC
102	Dul-AAC_IA
103	SS8_Dual_SS
104	SS8_distribution_G-0.25
105	Dul-AAC_VF
106	Dul-AAC_LP
107	Dul-AAC_LC
108	SS3_distribution_C-0.25
109	P(8-E)-3th
110	Dul-AAC_YH
111	Dul-AAC_AS
112	Dul-AAC_AE
113	Dul-AAC_QF
114	Dul-AAC_YI
115	Dul-AAC_II
116	Dul-AAC_QY
117	Dul-AAC_DT
118	Dul-AAC_HG
119	SS8_distribution_B-0.0
120	Dul-AAC_PF
121	SS8_Dual_HG
122	Dul-AAC_RN
123	SS3_transition_CH
124	SS8_Dual_SH
125	Dul-AAC_LD
126	Dul-AAC_SA
127	Dul-AAC_DH
128	VanDerWaals_distribution_H-1.0
129	Dul-AAC_FV
130	Polarity_distribution_P-0.0
131	Dul-AAC_HF
132	Dul-AAC_RV
133	Dul-AAC_LY
134	Dul-AAC_LT
135	Dul-AAC_CP
136	VanDerWaals_distribution_H-0.0
137	P(8-G)-2nd
138	Dul-AAC_FL
139	Dul-AAC_SY
140	Dul-AAC_CL
141	Dul-AAC_NR
142	Dul-AAC_WH
143	Dul-AAC_RM
144	Dul-AAC_VD
145	Dul-AAC_VR
146	SS8_distribution_T-0.0
147	CN13-2nd
148	Dul-AAC_NV
149	Dul-AAC_YL
150	SS8_Dual_CS
151	Dul-AAC_HS
152	Dul-AAC_KN
153	Dul-AAC_EY
154	SS8_distribution_G-0.5
155	Dul-AAC_SE
156	P(3-E)-1st
157	Dul-AAC_TF
158	VanDerWaals_distribution_P-0.0
159	P(3-C)-1st
160	SS8_Dual_TS
161	Polarity_distribution_P-0.25
162	SS8_Dual_SG
163	Dul-AAC_CS
164	SS8_distribution_G-0.0
165	SS3_distribution_C-0.5
166	Dul-AAC_AI
167	VanDerWaals_distribution_H-0.75
168	Dul-AAC_PC
169	Dul-AAC_MH
170	Polarizability_distribution_H-0.0
171	Dul-AAC_LV
172	VanDerWaals_distribution_N-0.5
173	SS8_distribution_B-0.75
174	Dul-AAC_WK
175	Hydrophobicity_distribution_N-0.0
176	Dul-AAC_IP
177	Dul-AAC_EN
178	SS8_distribution_S-0.5
179	SS8_composition_E
180	Dul-AAC_DN
181	SS3_transition_CC
182	SS8_distribution_S-0.0
183	Dul-AAC_PV
184	SS3_transition_HC
185	Dul-AAC_YY
186	Dul-AAC_TW
187	P(8-S)-3th
188	Polarizability_distribution_H-0.75
189	SS8_Dual_CG
190	Dul-AAC_IT
191	Dul-AAC_MT
192	VanDerWaals_distribution_H-0.25
193	Hydrophobicity_distribution_N-0.5
194	VanDerWaals_transition_NH
195	Dul-AAC_GW
196	Dul-AAC_WG
197	Dul-AAC_VK
198	Dul-AAC_NI
199	Dul-AAC_LM
200	SS8_Dual_CE
201	SS8_distribution_B-1.0
202	Dul-AAC_SL
203	AAC_Y
204	SS8_distribution_C-0.5
205	SS8_Dual_TE
206	SS8_distribution_G-1.0
207	AAC_E
208	Dul-AAC_RL
209	SS8_distribution_S-0.75
210	Dul-AAC_TP
211	Dul-AAC_KL
212	Dul-AAC_PT
213	SS8_composition_B
214	Dul-AAC_HE
215	SS8_Dual_CB
216	SS8_Dual_EC
217	Dul-AAC_VL
218	Dul-AAC_WR
219	Dul-AAC_LN
220	SS8_Dual_HE
221	Dul-AAC_CR
222	Dul-AAC_ER
223	Dul-AAC_FH
224	Polarity_distribution_N-0.25
225	Hydrophobicity_transition_PH
226	Dul-AAC_ST
227	Dul-AAC_QW
228	Dul-AAC_LQ
229	Dul-AAC_MK
230	Hydrophobicity_distribution_P-0.25
231	Dul-AAC_HC
232	Dul-AAC_KM
233	Dul-AAC_VN
234	Dul-AAC_EW
235	Dul-AAC_TG
236	Dul-AAC_ML
237	Dul-AAC_LK
238	Polarity_composition_H
239	Dul-AAC_IH
240	SS3_transition_CE
241	Dul-AAC_YV
242	Polarity_distribution_H-0.5
243	Polarity_distribution_N-1.0
244	Dul-AAC_DI
245	Dul-AAC_LL
246	Polarizability_composition_P
247	VanDerWaals_distribution_P-1.0
248	Dul-AAC_YP
249	P(3-C)-2nd
250	Dul-AAC_KH
251	SS8_distribution_C-0.0
252	Dul-AAC_TE
253	P(8-G)-3th
254	Dul-AAC_DL
255	AAC_A
256	Hydrophobicity_distribution_N-0.25
257	Dul-AAC_CK
258	Dul-AAC_TS
259	Dul-AAC_WL
260	SS8_distribution_G-0.75
261	SS3_composition_E
262	Dul-AAC_FP
263	Dul-AAC_EI
264	Dul-AAC_CT
265	Dul-AAC_IE
266	Dul-AAC_AK
267	Dul-AAC_CN
268	Dul-AAC_AP
269	SS8_Dual_SC
270	Polarity_distribution_H-0.75
271	Dul-AAC_AT
272	Polarizability_transition_NH
273	Dul-AAC_HI
274	Dul-AAC_NL
275	Dul-AAC_CC
276	Dul-AAC_SI
277	Dul-AAC_TY
278	Polarizability_distribution_P-0.0
279	Dul-AAC_PK
280	Dul-AAC_HR
281	VanDerWaals_distribution_N-0.75
282	Dul-AAC_EA
283	SS8_distribution_C-0.75
284	HSEa-d-2nd
285	VanDerWaals_distribution_P-0.25
286	Dul-AAC_HT
287	Polarity_distribution_N-0.0
288	AAC_I
289	Polarity_distribution_H-1.0
290	SS3_distribution_C-0.0
291	Dul-AAC_EF
292	SS3_transition_EE
293	SS8_composition_S
294	Dul-AAC_PN
295	Dul-AAC_FC
296	Dul-AAC_WE
297	Dul-AAC_DY
298	VanDerWaals_distribution_H-0.5
299	Dul-AAC_VE
300	Dul-AAC_QH
301	Dul-AAC_TL
302	Dul-AAC_DS
303	SS8_Dual_SE
304	P(8-B)-3th
305	Dul-AAC_QM
306	BA_phi-3th
307	Dul-AAC_ET
308	BA_theta-3th
309	Dul-AAC_PP
310	Dul-AAC_VI
311	Dul-AAC_NC
312	Dul-AAC_YE
313	Dul-AAC_RI
314	Polarizability_distribution_H-0.25
315	Polarizability_distribution_H-0.5
316	Polarity_distribution_P-0.75
317	Dul-AAC_DD
318	Dul-AAC_EG
319	Dul-AAC_AM
320	BA_theta-2nd
321	Dul-AAC_SM
322	Dul-AAC_HN
323	SS3_transition_EC
324	HSEa-d-1st
325	Polarizability_distribution_P-1.0
326	Dul-AAC_RQ
327	Dul-AAC_FA
328	SS8_composition_G
329	Dul-AAC_DW
330	SS8_Dual_EG
331	Dul-AAC_NH
332	AAC_P
333	Dul-AAC_KT
334	Dul-AAC_KY
335	Dul-AAC_FI
336	Hydrophobicity_distribution_P-0.5
337	SS8_distribution_S-1.0
338	Polarity_distribution_P-0.5
339	Polarizability_distribution_N-1.0
340	Dul-AAC_IS
341	VanDerWaals_composition_N
342	Polarizability_distribution_P-0.5
343	Dul-AAC_AV
344	P(8-C)-2nd
345	Dul-AAC_SD
346	Dul-AAC_MD
347	Dul-AAC_GD
348	Dul-AAC_YA
349	Polarity_composition_N
350	Polarizability_distribution_P-0.75
351	SS8_Dual_EH
352	Dul-AAC_NT
353	Dul-AAC_PI
354	Dul-AAC_FT
355	Polarity_distribution_P-1.0
356	Dul-AAC_WN
357	Hydrophobicity_distribution_H-0.5
358	SS8_distribution_C-0.25
359	HSEa-d-3th
360	P(8-S)-1st
361	Polarity_distribution_N-0.5
362	Polarity_distribution_N-0.75
363	Dul-AAC_FD
364	P(8-C)-1st
365	VanDerWaals_distribution_N-1.0
366	SS8_distribution_E-0.5
367	Dul-AAC_YS
368	Dul-AAC_QI
369	Dul-AAC_IK
370	Dul-AAC_GH
371	Dul-AAC_RP
372	SS8_distribution_T-0.25
373	ASA-2nd
374	Dul-AAC_NA
375	Dul-AAC_FM
376	Hydrophobicity_distribution_H-0.75
377	Dul-AAC_HP
378	Dul-AAC_DF
379	Dul-AAC_YN
380	Dul-AAC_MS
381	Dul-AAC_MG
382	Dul-AAC_PD
383	SS8_Dual_TT
384	Dul-AAC_SV
385	Dul-AAC_MA
386	Dul-AAC_HQ
387	Dul-AAC_WQ
388	Hydrophobicity_distribution_P-0.0
389	P(3-H)-2nd
390	BA_phi-1st
391	Dul-AAC_KG
392	Dul-AAC_IR
393	Dul-AAC_YD
394	Dul-AAC_LF
395	ASA-3th
396	SS3_transition_EH
397	SS3_distribution_C-0.75
398	Dul-AAC_QA
399	Dul-AAC_KA
400	HSEa-u-3th
401	VanDerWaals_transition_PN
402	CN13-3th
403	Polarity_distribution_H-0.25
404	Dul-AAC_GI
405	VanDerWaals_distribution_P-0.75
406	HSEa-u-2nd
407	Dul-AAC_TK
408	Dul-AAC_KV
409	Dul-AAC_AY
410	Dul-AAC_LG
411	Dul-AAC_QK
412	Dul-AAC_NK
413	Dul-AAC_EM
414	SS8_Dual_GE
415	VanDerWaals_distribution_P-0.5
416	P(3-H)-3th
417	Hydrophobicity_distribution_P-0.75
418	SS8_distribution_E-0.25
419	Dul-AAC_HH
420	Dul-AAC_WY
421	Dul-AAC_GL
422	SS3_composition_H
423	Dul-AAC_PM
424	SS8_distribution_S-0.25
425	Dul-AAC_TD
426	Dul-AAC_AD
427	VanDerWaals_composition_P
428	Dul-AAC_IG
429	Dul-AAC_DQ
430	SS3_composition_C
431	P(8-I)-3th
432	SS8_distribution_H-1.0
433	Dul-AAC_TN
434	Dul-AAC_LS
435	Dul-AAC_NP
436	SS8_Dual_GT
437	Polarizability_distribution_P-0.25
438	Dul-AAC_AR
439	BA_psi-1st
440	Dul-AAC_PW
441	AAC_C
442	Polarity_distribution_H-0.0
443	Dul-AAC_VY
444	Dul-AAC_FS
445	SS8_Dual_HC
446	P(8-H)-1st
447	Dul-AAC_SG
448	Polarizability_distribution_N-0.25
449	SS8_distribution_E-1.0
450	Dul-AAC_EE
451	Dul-AAC_KQ
452	AAC_H
453	Polarizability_composition_N
454	P(8-H)-3th
455	AAC_T
456	Dul-AAC_GG
457	Dul-AAC_YF
458	P(3-E)-3th
459	AAC_N
460	SS8_distribution_E-0.0
461	Dul-AAC_IN
462	Hydrophobicity_distribution_P-1.0
463	Dul-AAC_FY
464	Dul-AAC_SF
465	SS8_distribution_H-0.75
466	Dul-AAC_QV
467	P(3-H)-1st
468	SS8_distribution_E-0.75
469	SS8_distribution_T-0.5
470	SS8_composition_T
471	Dul-AAC_EH
472	SS8_distribution_T-0.75
473	Dul-AAC_SH
474	Dul-AAC_FK
475	Dul-AAC_QP
476	Dul-AAC_DM
477	VanDerWaals_distribution_N-0.25
478	P(8-T)-2nd
479	Hydrophobicity_distribution_H-1.0
480	P(3-C)-3th
481	Dul-AAC_GS
482	Dul-AAC_QT
483	Dul-AAC_VP
484	Dul-AAC_WM
485	P(8-H)-2nd
486	Dul-AAC_ND
487	Dul-AAC_HL
488	Dul-AAC_KR
489	SS8_distribution_H-0.75.1
490	SS8_Dual_TG
491	AAC_W
492	Dul-AAC_MN
493	AAC_Q
494	AAC_V
495	Dul-AAC_YM
496	Dul-AAC_PQ
497	Dul-AAC_PS
498	P(8-T)-3th
499	Dul-AAC_CY
500	AAC_D
501	P(8-G)-1st
502	Dul-AAC_AW
503	Dul-AAC_TQ
504	Polarity_transition_PH
505	AAC_K
506	Dul-AAC_ME
507	BA_phi-2nd
508	SS8_Dual_HH
509	Dul-AAC_GQ
510	BA_theta-1st
511	Dul-AAC_ES
512	AAC_L
513	P(8-I)-1st
514	SS8_distribution_T-1.0
515	Dul-AAC_TV
516	Dul-AAC_NF
517	Dul-AAC_NS
518	Dul-AAC_GF
519	Dul-AAC_VV
520	Dul-AAC_EK
521	Dul-AAC_YG
522	SS8_distribution_E-1.0.1
523	P(3-E)-2nd
524	Dul-AAC_RA
525	P(8-I)-2nd
526	SS8_Dual_CH
527	Dul-AAC_DK
528	Dul-AAC_VA
529	SS8_distribution_H-1.0.1
530	Dul-AAC_PH
531	SS8_distribution_E-0.75.1
532	Dul-AAC_AL
533	Dul-AAC_RC
534	Dul-AAC_YK
535	Dul-AAC_FR
536	HSEa-u-1st
537	Hydrophobicity_composition_H
538	Dul-AAC_QN
539	BA_tau-2nd
540	Polarizability_distribution_N-0.75
541	P(8-T)-1st
542	SS8_distribution_E-0.5.1
543	Dul-AAC_QL
544	SS8_Dual_HT
545	SS8_Dual_TC
546	Dul-AAC_VM
547	SS8_distribution_E-0.25.1
548	Dul-AAC_TR
549	Dul-AAC_AN
550	Polarizability_distribution_N-0.0
551	Dul-AAC_SQ
552	SS8_distribution_E-0.0.1
553	SS8_Dual_GH
554	Hydrophobicity_transition_NH
555	Dul-AAC_AQ
556	Dul-AAC_PY
557	VanDerWaals_composition_H
558	AAC_F
559	Dul-AAC_SP
560	Dul-AAC_KE
561	Dul-AAC_GR
562	P(8-E)-1st
563	Dul-AAC_RR
564	Dul-AAC_SN
565	Polarizability_distribution_N-0.5
566	P(8-C)-3th
567	Dul-AAC_LA
568	Dul-AAC_RG
569	Polarity_transition_PN
570	Hydrophobicity_composition_N
571	Dul-AAC_RF
572	Dul-AAC_SW
573	AAC_G
574	BA_psi-3th
575	Dul-AAC_QG
576	Dul-AAC_GA
577	Dul-AAC_GE
578	BA_tau-1st
579	Dul-AAC_KF
580	Dul-AAC_SC
581	Dul-AAC_KS
582	Dul-AAC_GV
583	Dul-AAC_QD
584	AAC_M
585	SS8_distribution_H-0.5
586	Dul-AAC_AF
587	Dul-AAC_VG
588	Dul-AAC_NY
589	Dul-AAC_KD
590	Polarizability_transition_PN
591	P(8-E)-2nd
592	Dul-AAC_PG
593	Dul-AAC_AG
594	SS8_Dual_CT
595	Dul-AAC_LE
596	Dul-AAC_YR
597	Dul-AAC_NQ
598	SS8_distribution_H-0.5.1
599	SS8_distribution_H-0.0.1
600	Dul-AAC_QS
601	Dul-AAC_NN
602	Dul-AAC_RD
603	VanDerWaals_distribution_N-0.0
604	AAC_R
605	Dul-AAC_RK
606	Dul-AAC_VT
607	Dul-AAC_GY
608	Dul-AAC_SR
609	Dul-AAC_RS
610	Dul-AAC_LR
611	Dul-AAC_NM
612	Polarizability_composition_H
613	VanDerWaals_transition_PH
614	Dul-AAC_QQ
615	Dul-AAC_GN
616	Dul-AAC_NG
617	SS3_transition_HH
618	ASA-1st
619	Polarizability_transition_PH
620	SS8_distribution_H-0.25.1
621	Dul-AAC_RY
622	Dul-AAC_GM
623	Dul-AAC_RW
624	P(8-S)-2nd
625	Dul-AAC_NE
626	CN13-1st
627	Dul-AAC_MM
628	Dul-AAC_QE
629	Dul-AAC_GP
630	Dul-AAC_DR
631	P(8-B)-2nd
632	BA_psi-2nd
633	P(8-B)-1st
634	SS8_composition_H
635	Dul-AAC_RH
636	Dul-AAC_SK
637	Dul-AAC_EQ
638	Hydrophobicity_composition_P
639	Polarity_transition_NH
640	Dul-AAC_PR
641	Hydrophobicity_transition_PN
642	SS8_distribution_H-0.0
643	Dul-AAC_FG
644	SS8_distribution_H-0.25
645	AAC_S
646	Dul-AAC_SS
