# Supplementary material for: Roles of Physicochemical and Structural Properties of RNA-Binding Proteins in Predicting the Activities of Trans-Acting Splicing Factors with Machine Learning
Source: Int J Mol Sci. 2022 Apr 17;23(8):4426. doi: 10.3390/ijms23084426 (PMC9030803; doi:10.3390/ijms23084426)
Supplement: Supplementary file 1 [file ijms-23-04426-s001.zip › Table S8ú║647feature_forward-result.csv]

Number	FeatureName	train_R^2	train_RMSE	train_NRMSE	train_Pear	train_Spea	test_R^2	test_RMSE	test_NRMSE	test_Pear	test_Spea
1	BA_tau-3th
2	Hydrophobicity_distribution_H-0.0
3	Polarity_composition_P	0.345098254	0.370761893	0.807884669	0.584411535	0.704920411	0.313751559	0.369114109	0.821197398	0.642226736	0.645588235
4	Dul-AAC_GT	0.381702811	0.360165404	0.784547946	0.614576342	0.694453563	0.345250338	0.359442974	0.79801985	0.650679751	0.716176471
5	Dul-AAC_HK	0.408335684	0.35241716	0.767765206	0.636733819	0.71181433	0.364239703	0.352499007	0.7837412	0.6652102	0.738235294
6	Dul-AAC_KK	0.456522138	0.337736876	0.735824319	0.674019695	0.745085315	0.417609444	0.336663025	0.749767816	0.698863552	0.764215686
7	Dul-AAC_FN	0.511353227	0.320326787	0.69801505	0.714194913	0.777875329	0.447874261	0.328588239	0.734435005	0.721427517	0.788235294
8	Dul-AAC_HY	0.528432252	0.314739451	0.685876826	0.726251419	0.786326679	0.483875425	0.318369163	0.710192538	0.74013501	0.808333333
9	Dul-AAC_TA	0.550401559	0.307350438	0.669780367	0.741352864	0.799496126	0.516819365	0.309137224	0.687266382	0.755956033	0.830392157
10	Dul-AAC_RT	0.586808863	0.294724638	0.642268914	0.765727124	0.805466275	0.576621748	0.290681318	0.645992442	0.808249033	0.849509804
11	Dul-AAC_TT	0.586373257	0.294886632	0.64257912	0.765422579	0.813093102	0.580164187	0.288924475	0.641914643	0.807628525	0.87745098
12	SS8_Dual_GG	0.598350759	0.290575661	0.633212284	0.77322152	0.822575104	0.566977183	0.293347857	0.651782375	0.799804026	0.890196078
13	Dul-AAC_AA	0.600420293	0.289836417	0.63156348	0.774554442	0.830637096	0.568016155	0.293351106	0.651330842	0.804594159	0.89754902
14	Dul-AAC_DP	0.601419094	0.289440482	0.630640415	0.775128899	0.833576364	0.583730356	0.287497219	0.638700065	0.811817206	0.905392157
15	Dul-AAC_IY	0.601912633	0.289251637	0.63025188	0.77544804	0.833797763	0.589013189	0.285713878	0.634025465	0.813965613	0.909803922
16	Dul-AAC_YQ	0.603386566	0.288721305	0.629099099	0.776407805	0.83490476	0.591165803	0.284587144	0.632151987	0.815563364	0.915196078
17	Dul-AAC_VH	0.614712318	0.284566523	0.620092988	0.78370617	0.836027026	0.592632115	0.284048843	0.630986405	0.816537622	0.917156863
18	SS8_distribution_C-1.0	0.614712318	0.284566523	0.620092988	0.78370617	0.836027026	0.592632115	0.284048843	0.630986405	0.816537622	0.917156863
19	SS3_distribution_C-1.0	0.614712318	0.284566523	0.620092988	0.78370617	0.836027026	0.592632115	0.284048843	0.630986405	0.816537622	0.917156863
20	Hydrophobicity_distribution_N-1.0	0.614296256	0.284719564	0.620408042	0.783430109	0.835072718	0.58626249	0.285975169	0.63609331	0.812922902	0.916666667
21	Dul-AAC_CG	0.613582499	0.284986636	0.62098862	0.782976523	0.836164446	0.583830139	0.286727025	0.637475788	0.810497097	0.916176471
22	Dul-AAC_CE	0.615794403	0.284154361	0.619167813	0.784369813	0.835515517	0.584931743	0.286385479	0.63661813	0.811043291	0.920098039
23	Dul-AAC_WS	0.616224138	0.283992448	0.618808698	0.784638276	0.833362599	0.583573385	0.287142217	0.637868225	0.810734037	0.920588235
24	SS8_Dual_GS	0.620613318	0.282335815	0.615164591	0.787389107	0.835324655	0.58673405	0.286069737	0.635335693	0.813178234	0.922058824
25	Dul-AAC_WD	0.621900761	0.281862521	0.614147565	0.788223847	0.835339924	0.587539729	0.28579591	0.634809282	0.813645035	0.920588235
26	Dul-AAC_MQ	0.626057955	0.280302666	0.610791426	0.790879967	0.835920144	0.587416641	0.286201039	0.635733894	0.812937608	0.919607843
27	Dul-AAC_DC	0.625934971	0.280350366	0.610892812	0.790802577	0.835790358	0.58686662	0.28637642	0.636167999	0.812572695	0.919607843
28	Dul-AAC_KC	0.62659274	0.280098547	0.61032661	0.791206637	0.837485208	0.587211277	0.28623701	0.635893058	0.812795485	0.917647059
29	SS8_Dual_ST	0.627403905	0.279782166	0.609649069	0.791711936	0.833790129	0.588485616	0.28601297	0.634814209	0.813204741	0.917647059
30	Dul-AAC_CV	0.626876452	0.27998373	0.610081126	0.791378423	0.83036989	0.587943405	0.286200996	0.635213092	0.81250859	0.919607843
31	Dul-AAC_VW	0.626542079	0.280100168	0.610333639	0.791154875	0.832095278	0.589951622	0.285321379	0.633160061	0.813215884	0.917647059
32	Dul-AAC_EC	0.627152818	0.279869562	0.609827023	0.791537903	0.832377753	0.589493608	0.285309632	0.633278838	0.813958613	0.918627451
33	Dul-AAC_TC	0.626596155	0.280073937	0.610271065	0.791177832	0.833148834	0.590886117	0.284701356	0.631527576	0.814456464	0.919117647
34	SS8_Dual_BC	0.625901994	0.280337498	0.610833582	0.79073574	0.832202161	0.592072216	0.284222176	0.630623055	0.814812617	0.916666667
35	Dul-AAC_YW	0.632218953	0.27792922	0.605677636	0.794741928	0.834523037	0.593343088	0.283464102	0.628962587	0.816273331	0.918137255
36	Dul-AAC_HW	0.631046159	0.278384591	0.606650304	0.794005987	0.834576478	0.591435534	0.284034468	0.630426424	0.814974745	0.920588235
37	SS8_Dual_ET	0.631750436	0.278121996	0.606040327	0.79443669	0.836675955	0.583141696	0.28683346	0.636601314	0.80825558	0.924509804
38	Dul-AAC_VQ	0.644961025	0.273115235	0.595152343	0.802784941	0.841821583	0.578151916	0.290645586	0.644267466	0.81202487	0.920098039
39	Dul-AAC_IM	0.641997525	0.274246612	0.597622098	0.800925296	0.838844142	0.582445683	0.289282855	0.64092599	0.815017043	0.924509804
40	SS8_distribution_B-0.25	0.637996642	0.275766819	0.600968439	0.798420118	0.839470168	0.585932938	0.287797901	0.637355258	0.816369037	0.929901961
41	Dul-AAC_EP	0.637995461	0.275764724	0.600964658	0.798416992	0.837462305	0.584171437	0.2883509	0.638620368	0.818319913	0.930392157
42	Polarizability_distribution_H-1.0	0.639416105	0.275196852	0.599760015	0.799295708	0.835912509	0.588273042	0.286838589	0.63495999	0.820600344	0.930882353
43	Dul-AAC_QR	0.640503903	0.274765682	0.598820271	0.799962911	0.836569073	0.58511304	0.288160216	0.637324727	0.818316166	0.930392157
44	Dul-AAC_NW	0.647334961	0.272080529	0.592973972	0.804173141	0.839416727	0.582528392	0.289085914	0.639039003	0.815719222	0.929901961
45	Dul-AAC_CA	0.647408837	0.272061025	0.592920989	0.80422407	0.838905218	0.583166967	0.288845944	0.638793106	0.815950656	0.928921569
46	Dul-AAC_WV	0.648702556	0.271560656	0.591808412	0.805022181	0.837767683	0.579556312	0.290030031	0.642051425	0.815189893	0.928431373
47	Dul-AAC_VC	0.648884919	0.271500222	0.591658821	0.805139292	0.837286712	0.574222293	0.291769466	0.646363848	0.812352391	0.925980392
48	Dul-AAC_DE	0.648640384	0.271580295	0.591857319	0.804981491	0.836759934	0.569336015	0.293215264	0.649367968	0.809435586	0.924019608
49	Dul-AAC_HA	0.650279687	0.270971648	0.590462425	0.806001093	0.837141657	0.569646459	0.292806817	0.64814404	0.809456976	0.921568627
50	Dul-AAC_KW	0.659591086	0.267289782	0.58256175	0.811784965	0.840332863	0.569355627	0.292937889	0.649197075	0.810559064	0.920098039
51	Dul-AAC_WP	0.659895015	0.267205136	0.582338874	0.811992014	0.83824102	0.568868493	0.292779113	0.648923393	0.809371182	0.918627451
52	Dul-AAC_PL	0.659914039	0.267204212	0.582280222	0.811985842	0.841722335	0.561665452	0.295532143	0.654254972	0.803830838	0.918627451
53	Dul-AAC_FF	0.668283177	0.263911633	0.574987315	0.817119528	0.844875367	0.561442155	0.294901683	0.653263578	0.804727708	0.915196078
54	Dul-AAC_MY	0.668313754	0.263885895	0.574910029	0.817117594	0.845272359	0.558461274	0.295907685	0.655288241	0.801779585	0.916666667
55	SS8_distribution_B-0.5	0.656814048	0.268396467	0.584802948	0.810011866	0.840706951	0.55939332	0.29537503	0.654269312	0.801172866	0.917647059
56	SS8_Dual_ES	0.658887864	0.267591576	0.583060933	0.811309041	0.844676871	0.557352418	0.295950314	0.65560312	0.800493629	0.916666667
57	Dul-AAC_RE	0.698539571	0.251710959	0.54850421	0.835623871	0.862022369	0.578626068	0.291336846	0.641291881	0.818314066	0.916176471
58	Dul-AAC_VS	0.70015931	0.251053914	0.547086007	0.836613669	0.86455701	0.553045703	0.300046215	0.659937651	0.808598883	0.920588235
59	SS8_composition_C	0.702710674	0.249977233	0.544747804	0.838139916	0.86363324	0.548141907	0.301689679	0.663684438	0.808669674	0.925
60	Dul-AAC_MI	0.709231909	0.247227507	0.5387155	0.842020402	0.865396801	0.550284678	0.300773865	0.66170453	0.813294173	0.92745098
61	Dul-AAC_TM	0.709709737	0.24702666	0.538257095	0.842300304	0.866656487	0.552779104	0.299897485	0.659922165	0.814178978	0.928921569
62	SS8_Dual_TH	0.710315355	0.246765834	0.53767908	0.842656208	0.867900905	0.545846354	0.301896037	0.66324157	0.813850376	0.928431373
63	Dul-AAC_PA	0.712049243	0.246011191	0.535874045	0.843632993	0.873031263	0.575720901	0.292198416	0.641708098	0.820825432	0.926960784
64	SS8_Dual_GC	0.70926362	0.247185088	0.538539641	0.841998781	0.873161049	0.572101203	0.293540979	0.645125539	0.819745232	0.928431373
65	Dul-AAC_HV	0.714416893	0.244979028	0.533699833	0.84504836	0.872046418	0.586706687	0.287885964	0.632399574	0.826979311	0.928921569
66	Dul-AAC_IL	0.714069661	0.245133053	0.534054033	0.844849693	0.87201588	0.580089482	0.290161911	0.638503009	0.823380722	0.928431373
67	SS8_Dual_CC	0.714135952	0.245093084	0.533991776	0.844889299	0.873825247	0.582836177	0.289190434	0.635896284	0.825774355	0.926470588
68	Dul-AAC_DV	0.728292308	0.238880878	0.520438498	0.85320829	0.881154331	0.587239776	0.288020986	0.633425925	0.829340265	0.926960784
69	Dul-AAC_FE	0.729358898	0.23842117	0.51949191	0.853852975	0.882872085	0.574727393	0.292039617	0.644818585	0.824480852	0.929411765
70	Dul-AAC_AC	0.731862146	0.237353843	0.517189366	0.85534727	0.882070466	0.563522396	0.296464557	0.655137138	0.819184149	0.928921569
71	Dul-AAC_FQ	0.736431297	0.23527993	0.51262366	0.85799012	0.88507081	0.572415737	0.293411549	0.650640466	0.823079915	0.927941176
72	Dul-AAC_IV	0.738586898	0.234284056	0.510403326	0.859223256	0.885971676	0.560545559	0.297320408	0.659278832	0.816283388	0.928431373
73	Dul-AAC_GK	0.739050992	0.234094248	0.509988507	0.859501882	0.887246631	0.558795808	0.297833116	0.661202538	0.816907642	0.929411765
74	Hydrophobicity_distribution_H-0.25	0.744185446	0.231843555	0.505114287	0.862524105	0.889193419	0.549643643	0.300545992	0.668215857	0.81676565	0.929411765
75	SS3_transition_HE	0.741768477	0.232934307	0.507481485	0.861115532	0.888010077	0.554025177	0.299203968	0.665169362	0.817040495	0.931862745
76	Dul-AAC_LI	0.743047286	0.232352956	0.5062124	0.861856208	0.888536855	0.558031366	0.297588501	0.661844613	0.821417863	0.929901961
77	Dul-AAC_YT	0.741861969	0.232896063	0.50734357	0.861157923	0.89003321	0.565507996	0.295055985	0.655150163	0.820757679	0.932352941
78	Dul-AAC_LH	0.746801251	0.230685789	0.502532811	0.864042771	0.890231706	0.586236612	0.287717056	0.6378632	0.828618379	0.931372549
79	Dul-AAC_CQ	0.747058022	0.230564085	0.502253211	0.864186486	0.891361606	0.583660411	0.288732584	0.640161491	0.825622144	0.936764706
80	Hydrophobicity_distribution_N-0.75	0.748865936	0.229716543	0.500357846	0.865213681	0.89230828	0.579158242	0.290211758	0.642975843	0.823395394	0.935294118
81	Dul-AAC_TH	0.749227587	0.229555815	0.500006061	0.865425443	0.891132572	0.5767321	0.291125539	0.644690604	0.822049964	0.934803922
82	Dul-AAC_MP	0.750316036	0.229035268	0.498827031	0.866038338	0.895675077	0.589954576	0.286639849	0.633395074	0.825797848	0.934313725
83	Dul-AAC_EV	0.75009057	0.229147066	0.499060946	0.865909533	0.895934649	0.59159681	0.286188366	0.631894793	0.827386497	0.934803922
84	Dul-AAC_QC	0.751096313	0.228691277	0.498069019	0.866494863	0.894812383	0.590854867	0.286377227	0.632153586	0.827393083	0.935294118
85	Dul-AAC_ID	0.747175401	0.230481619	0.501986486	0.864225401	0.892697637	0.595097796	0.284805729	0.628103805	0.826725116	0.935784314
86	Dul-AAC_CH	0.759215461	0.224915592	0.489712218	0.871150225	0.900469519	0.602278742	0.282437631	0.621799439	0.828620508	0.934803922
87	Dul-AAC_EL	0.761868488	0.223661706	0.486989619	0.872674061	0.89946177	0.607320296	0.280320169	0.615924992	0.832924454	0.935784314
88	Dul-AAC_IF	0.762551491	0.22335616	0.486326163	0.873072887	0.898797572	0.605765315	0.281129863	0.618182839	0.832931999	0.939215686
89	Dul-AAC_KI	0.762468421	0.223393687	0.486395026	0.873022425	0.898354773	0.605674181	0.281163843	0.618396341	0.832854183	0.940196078
90	Dul-AAC_AH	0.763037199	0.223113692	0.485785254	0.873344112	0.896927129	0.606030174	0.281034979	0.618528177	0.833045036	0.940196078
91	Dul-AAC_MR	0.762126221	0.223556462	0.486744955	0.872824909	0.893804634	0.609290434	0.279916356	0.615952105	0.834062491	0.939705882
92	SS8_Dual_EE	0.768387614	0.220651563	0.48055658	0.87645912	0.892773982	0.602467969	0.282820297	0.620972695	0.829416531	0.942156863
93	Dul-AAC_DA	0.768741624	0.220486983	0.480195458	0.876662529	0.890987518	0.601583237	0.283152195	0.621115497	0.827443998	0.943137255
94	SS8_Dual_HS	0.770799889	0.219494672	0.477961121	0.877820982	0.891796771	0.590227889	0.28685467	0.628579919	0.818040347	0.942647059
95	Dul-AAC_HD	0.770283349	0.219716221	0.478359704	0.877503043	0.891308165	0.582062889	0.289612684	0.634015062	0.810576713	0.942647059
96	Dul-AAC_KP	0.775436306	0.217235154	0.473007981	0.880448188	0.892254838	0.562290908	0.295583371	0.64842302	0.796696925	0.938235294
97	Dul-AAC_DG	0.778425021	0.215795838	0.470023472	0.882174546	0.895003245	0.55291611	0.298686637	0.656094444	0.791822949	0.935784314
98	Dul-AAC_TI	0.778232265	0.215891363	0.470197905	0.882060689	0.895194106	0.55580509	0.297800388	0.654181847	0.793704628	0.933823529
99	Dul-AAC_ED	0.778127403	0.215943606	0.470327705	0.882004232	0.892544948	0.557250649	0.297372343	0.653250634	0.794955808	0.941176471
100	Dul-AAC_PE	0.777706782	0.216154614	0.470804665	0.881770073	0.892170859	0.555757888	0.297799212	0.654236821	0.794312646	0.938235294
101	Dul-AAC_IQ	0.777319406	0.216343525	0.471223975	0.881551578	0.893201512	0.553219611	0.298501672	0.655861321	0.793458084	0.939705882
102	Dul-AAC_GC	0.777042306	0.216475168	0.471490839	0.881389651	0.893041188	0.552366231	0.298693679	0.656362642	0.792400485	0.938235294
103	Dul-AAC_IA	0.775508961	0.217222635	0.473185533	0.880530008	0.892781616	0.549782481	0.29937157	0.657795426	0.791129238	0.934803922
104	SS8_Dual_SS	0.774660753	0.217629232	0.474091797	0.880049393	0.888796427	0.547151357	0.30004825	0.659833996	0.790484831	0.935784314
105	SS8_distribution_G-0.25	0.784222093	0.213015905	0.464153388	0.885508989	0.895888842	0.525238701	0.308389214	0.679970893	0.781342869	0.931372549
106	Dul-AAC_VF	0.781858822	0.214188736	0.466583804	0.884157314	0.896957667	0.523392226	0.309000513	0.681334699	0.77806196	0.928921569
107	Dul-AAC_LP	0.779613098	0.215298982	0.469024873	0.882891742	0.899790052	0.532046666	0.306138098	0.67394414	0.78093563	0.926960784
108	Dul-AAC_LC	0.777541321	0.216297359	0.471276335	0.881725194	0.896186586	0.529708035	0.30691303	0.675361366	0.779581394	0.925490196
109	SS3_distribution_C-0.25	0.779435627	0.215382463	0.469298381	0.882804763	0.900095431	0.5334819	0.305516628	0.672263793	0.781278694	0.922058824
110	P(8-E)-3th	0.779969337	0.215106925	0.46868349	0.883099556	0.892476238	0.530912546	0.306566072	0.674265421	0.778993859	0.934313725
111	Dul-AAC_YH	0.77933788	0.215403217	0.469269895	0.882727889	0.893170974	0.531330742	0.306464224	0.674085969	0.778659224	0.931862745
112	Dul-AAC_AS	0.786732419	0.211679655	0.461132208	0.886883525	0.895934649	0.533677821	0.304905626	0.671945258	0.783027432	0.92745098
113	Dul-AAC_AE	0.790368731	0.209837665	0.457028323	0.888914603	0.896598847	0.539307851	0.303290933	0.667644675	0.785853484	0.925490196
114	Dul-AAC_QF	0.78702465	0.211522691	0.460670353	0.88703012	0.896041531	0.542937338	0.301727786	0.664010836	0.78740128	0.926960784
115	Dul-AAC_YI	0.787006145	0.211527051	0.460684646	0.887018176	0.894392488	0.541096193	0.302425522	0.665248185	0.785983033	0.924509804
116	Dul-AAC_II	0.786092781	0.211940479	0.461601718	0.886493364	0.888872772	0.547058702	0.300488736	0.661231407	0.788454818	0.926470588
117	Dul-AAC_QY	0.786584625	0.211680561	0.460996813	0.886760343	0.88897202	0.549942469	0.29954191	0.658615187	0.788502981	0.925980392
118	Dul-AAC_DT	0.787338026	0.211311946	0.460230913	0.887192337	0.88875062	0.541315337	0.302443465	0.666462444	0.78569514	0.92745098
119	Dul-AAC_HG	0.787242204	0.211346005	0.460300437	0.88713332	0.88868191	0.535065985	0.304542719	0.671127616	0.780967329	0.926470588
120	SS8_distribution_B-0.0	0.786003802	0.21202011	0.46183561	0.886460346	0.888017712	0.534334459	0.30465767	0.671459125	0.782010703	0.924509804
121	Dul-AAC_PF	0.787143603	0.211453155	0.460591024	0.887102671	0.888933847	0.54180083	0.301172203	0.66341091	0.787476293	0.923529412
122	SS8_Dual_HG	0.788590837	0.210732202	0.459004574	0.887916431	0.89046074	0.540913163	0.301303162	0.664224835	0.789439172	0.921078431
123	Dul-AAC_RN	0.791189288	0.2094152	0.456131412	0.889378021	0.890582891	0.531147102	0.304843906	0.672083946	0.783621167	0.92254902
124	SS3_transition_CH	0.791809097	0.209120081	0.455498191	0.889732743	0.888575028	0.52545091	0.307311284	0.677946418	0.780919628	0.918137255
125	SS8_Dual_SH	0.792802589	0.208629427	0.454413316	0.890292698	0.890208803	0.524949817	0.30781389	0.678701509	0.781613174	0.916176471
126	Dul-AAC_LD	0.793228304	0.208404508	0.453979609	0.890536966	0.891323434	0.518875952	0.30968058	0.683137386	0.776936443	0.912745098
127	Dul-AAC_SA	0.796916099	0.206506782	0.449801807	0.892595293	0.892216666	0.51637633	0.30945092	0.684465928	0.775595055	0.912254902
128	Dul-AAC_DH	0.798101072	0.205844355	0.448302337	0.893239078	0.890865366	0.523391441	0.30733416	0.678670016	0.782698628	0.916176471
129	VanDerWaals_distribution_H-1.0	0.79526042	0.207336905	0.451612574	0.891664391	0.891216552	0.526225712	0.306150147	0.675934427	0.78273049	0.909803922
130	Dul-AAC_FV	0.792981059	0.208414135	0.454051689	0.890378187	0.887345879	0.532367239	0.30421764	0.672040867	0.786562038	0.91127451
131	Polarity_distribution_P-0.0	0.796654186	0.20654409	0.450046935	0.892449158	0.887238997	0.525697977	0.306399818	0.676949948	0.786893608	0.912254902
132	Dul-AAC_HF	0.796568309	0.206599311	0.450159432	0.89240265	0.88556705	0.524586937	0.306444031	0.677551971	0.787326198	0.912254902
133	Dul-AAC_RV	0.797467774	0.206135411	0.449165092	0.892908839	0.884261557	0.516723008	0.308907924	0.683304134	0.781412556	0.910784314
134	Dul-AAC_LY	0.796908091	0.206475636	0.449815762	0.892594175	0.889628583	0.522802655	0.306581496	0.677927551	0.784755231	0.912254902
135	Dul-AAC_LT	0.797173994	0.206338917	0.449540957	0.892747831	0.889475894	0.520828249	0.307807693	0.681150519	0.780593983	0.912254902
136	Dul-AAC_CP	0.797969401	0.20595751	0.448699612	0.893198793	0.888842234	0.522130111	0.307231596	0.680049611	0.782641549	0.917647059
137	VanDerWaals_distribution_H-0.0	0.79998135	0.204824421	0.44619794	0.894299651	0.887002329	0.515108884	0.309362474	0.685197833	0.776406292	0.913235294
138	P(8-G)-2nd	0.799152368	0.20527988	0.447218351	0.893844939	0.885971676	0.506745556	0.311955068	0.691067018	0.773167408	0.909803922
139	Dul-AAC_FL	0.814918111	0.196970481	0.429142558	0.902622281	0.902553728	0.507875746	0.311059045	0.689557829	0.780001631	0.909313725
140	Dul-AAC_SY	0.816657175	0.196064899	0.427142098	0.90358908	0.902492652	0.503812575	0.311887107	0.690998141	0.775710547	0.909313725
141	Dul-AAC_CL	0.809036318	0.200161253	0.435947125	0.899352209	0.901744475	0.508032819	0.311022996	0.688375709	0.776949333	0.916666667
142	Dul-AAC_NR	0.810858647	0.199077093	0.433582119	0.900342463	0.904210406	0.508990199	0.311429438	0.689027122	0.776339647	0.915196078
143	Dul-AAC_WH	0.80531206	0.202083872	0.440181512	0.897271294	0.901614689	0.507734039	0.312033703	0.690812471	0.778837931	0.908333333
144	Dul-AAC_RM	0.80769784	0.200833204	0.437463031	0.898601583	0.90322556	0.511296417	0.310696101	0.687400616	0.781242291	0.906862745
145	Dul-AAC_VD	0.810315614	0.199513195	0.434656012	0.900083777	0.903737069	0.504749279	0.3130129	0.692905073	0.778472317	0.90245098
146	Dul-AAC_VR	0.815265693	0.196901996	0.429003683	0.902840582	0.901820819	0.526568035	0.305959302	0.676146805	0.794625475	0.908823529
147	SS8_distribution_T-0.0	0.819140349	0.194796025	0.424344113	0.904974637	0.904599763	0.532790506	0.303596717	0.66918209	0.791681308	0.905392157
148	CN13-2nd	0.818710246	0.195008376	0.424828786	0.904735555	0.905905256	0.53074265	0.305228506	0.672778497	0.788262389	0.903921569
149	Dul-AAC_NV	0.817629668	0.195502438	0.426018596	0.904133249	0.904363095	0.52751631	0.306562963	0.67495608	0.786633564	0.902941176
150	Dul-AAC_YL	0.816185712	0.196243245	0.427369365	0.90329844	0.906806123	0.526709374	0.306807028	0.675438299	0.785123688	0.904411765
151	SS8_Dual_CS	0.814339364	0.197179013	0.429406647	0.902263807	0.903324808	0.523914506	0.307500489	0.67730488	0.784339636	0.904411765
152	Dul-AAC_HS	0.828172071	0.189711704	0.413061977	0.90991415	0.908584952	0.544239805	0.30148614	0.663796244	0.801085088	0.905392157
153	Dul-AAC_KN	0.831256753	0.187941703	0.409179983	0.911600448	0.910569913	0.541381382	0.302902418	0.66686828	0.799144633	0.914705882
154	Dul-AAC_EY	0.835129235	0.185807315	0.404549173	0.913734603	0.911195938	0.534854546	0.305038575	0.671439123	0.794229398	0.918137255
155	SS8_distribution_G-0.5	0.834899853	0.185945758	0.404932412	0.913618351	0.911325724	0.52060606	0.310377278	0.683908659	0.786918363	0.918627451
156	Dul-AAC_SE	0.835513175	0.185641973	0.404225359	0.913955965	0.910287437	0.517224276	0.311430689	0.686696527	0.784014866	0.915686275
157	P(3-E)-1st	0.835044484	0.185953285	0.404889318	0.913704069	0.910188189	0.515286052	0.312259358	0.687117079	0.776618194	0.91372549
158	Dul-AAC_TF	0.838904857	0.183502129	0.399452623	0.915772549	0.913539718	0.522438275	0.309024506	0.680238453	0.787477885	0.912745098
159	VanDerWaals_distribution_P-0.0	0.839587884	0.183099206	0.398623184	0.916148679	0.913066382	0.52154257	0.308880511	0.680388171	0.78974851	0.918137255
160	P(3-C)-1st	0.838775523	0.183643918	0.399805682	0.915715357	0.912974768	0.523170522	0.308743116	0.680138343	0.790963201	0.919117647
161	SS8_Dual_TS	0.838870598	0.183440148	0.399400565	0.915751262	0.908897965	0.519187832	0.309880707	0.683088079	0.789490134	0.919607843
162	Polarity_distribution_P-0.25	0.84314148	0.180823101	0.393670961	0.918064783	0.911974654	0.511178231	0.312418044	0.688643131	0.786471197	0.918137255
163	SS8_Dual_SG	0.842483424	0.181249026	0.394642627	0.91771414	0.911737985	0.509033507	0.313034881	0.690252481	0.787533596	0.918137255
164	Dul-AAC_CS	0.846158983	0.179056675	0.389791384	0.919703048	0.913791656	0.511045578	0.313215135	0.689544235	0.785941321	0.918627451
165	SS8_distribution_G-0.0	0.847455693	0.178299611	0.38817845	0.920413397	0.9152193	0.508351012	0.31424482	0.691684054	0.783726491	0.922058824
166	SS3_distribution_C-0.5	0.84652378	0.178757649	0.389178156	0.919894618	0.915601023	0.505250261	0.314906569	0.69356519	0.781973858	0.923039216
167	Dul-AAC_AI	0.845031279	0.179664759	0.391140828	0.919084406	0.914547467	0.503130329	0.315645861	0.695216322	0.779214275	0.924509804
168	VanDerWaals_distribution_H-0.75	0.843406603	0.180633122	0.393256725	0.918200734	0.916127801	0.497839958	0.317308582	0.698610752	0.774270192	0.928431373
169	Dul-AAC_PC	0.837736069	0.183932024	0.400319133	0.91509035	0.91557812	0.497074582	0.317819755	0.699528029	0.77374246	0.929901961
170	Dul-AAC_MH	0.836553154	0.184652251	0.401905519	0.914449121	0.914394778	0.494046882	0.318864164	0.701531371	0.769149725	0.928921569
171	Polarizability_distribution_H-0.0	0.836976122	0.184331184	0.401188362	0.914668996	0.914425316	0.493890331	0.318866034	0.70180084	0.767280372	0.926960784
172	Dul-AAC_LV	0.837246737	0.184175086	0.400860515	0.914819132	0.912455625	0.491184906	0.319708326	0.704341765	0.767061905	0.926960784
173	VanDerWaals_distribution_N-0.5	0.840786012	0.182167143	0.396511922	0.916761724	0.911791426	0.487097927	0.321109227	0.707299178	0.76289825	0.925490196
174	SS8_distribution_B-0.75	0.834921641	0.185716531	0.404311823	0.913580157	0.911134863	0.483227615	0.322272116	0.709870293	0.76244408	0.927941176
175	Dul-AAC_WK	0.834214316	0.186136899	0.405230148	0.913195007	0.911142497	0.480321509	0.323281016	0.711911388	0.75989307	0.925980392
176	Hydrophobicity_distribution_N-0.0	0.834041281	0.186220899	0.405434043	0.913099622	0.913043478	0.480841912	0.323112663	0.711733732	0.759706814	0.92254902
177	Dul-AAC_IP	0.837664914	0.183972367	0.400575482	0.915063716	0.911302821	0.489370259	0.320495345	0.706124377	0.764754658	0.920098039
178	Dul-AAC_EN	0.837263021	0.184205343	0.401062134	0.91484228	0.911967019	0.485609125	0.32167411	0.708963339	0.763516475	0.922058824
179	SS8_distribution_S-0.5	0.83564825	0.185050143	0.402925974	0.913949122	0.910012597	0.477684369	0.324233996	0.714809584	0.758116929	0.921078431
180	SS8_composition_E	0.83573234	0.184984628	0.402773305	0.913992936	0.909569798	0.476977883	0.32454521	0.714940031	0.756871624	0.921568627
181	Dul-AAC_DN	0.840445265	0.182365572	0.397007075	0.916579747	0.90883689	0.479538264	0.323762359	0.71292951	0.760001236	0.921568627
182	SS3_transition_CC	0.842672683	0.181123872	0.394334074	0.917807158	0.909867542	0.477975649	0.324619703	0.715069613	0.758673762	0.926470588
183	SS8_distribution_S-0.0	0.839841415	0.182724017	0.397858491	0.916259026	0.906348055	0.471581811	0.326651053	0.719685609	0.754772286	0.923039216
184	Dul-AAC_PV	0.83921563	0.183016	0.39845276	0.915903894	0.907890216	0.46992136	0.327213327	0.721428434	0.752609346	0.923039216
185	SS3_transition_HC	0.838878338	0.183206277	0.398879211	0.915718638	0.910043135	0.467201674	0.328067417	0.723604584	0.751503791	0.92254902
186	Dul-AAC_YY	0.837336929	0.184025131	0.400697445	0.914867497	0.909249151	0.461583502	0.329776038	0.72743085	0.745474079	0.919117647
187	Dul-AAC_TW	0.836580878	0.184483361	0.401715215	0.914456869	0.908180326	0.465452456	0.328393735	0.724481853	0.751867433	0.918137255
188	P(8-S)-3th	0.835759592	0.18502582	0.402938301	0.914022127	0.906035042	0.460817445	0.329853227	0.727897356	0.749424492	0.917647059
189	Polarizability_distribution_H-0.75	0.834733165	0.185636294	0.404234505	0.913459577	0.907256556	0.454447277	0.331760119	0.732082315	0.74467326	0.917156863
190	SS8_Dual_CG	0.83072275	0.188102373	0.409608666	0.911286624	0.908470436	0.461983705	0.329269145	0.725755606	0.747284471	0.916666667
191	Dul-AAC_IT	0.830699768	0.18809416	0.409606949	0.911272848	0.907447418	0.460715653	0.329755594	0.727145224	0.747899623	0.914705882
192	Dul-AAC_MT	0.831641423	0.187655896	0.408675739	0.911807626	0.907386342	0.45846617	0.330347553	0.728956091	0.745704905	0.912254902
193	VanDerWaals_distribution_H-0.25	0.831422687	0.187792559	0.408996238	0.91169107	0.907409245	0.454625658	0.331507561	0.731837	0.742177509	0.909803922
194	Hydrophobicity_distribution_N-0.5	0.83255529	0.187191483	0.407738423	0.912323673	0.90685193	0.44719504	0.333856631	0.737215165	0.737861005	0.908333333
195	VanDerWaals_transition_NH	0.834830686	0.185924131	0.404981943	0.91357513	0.908416994	0.447194772	0.333735127	0.737150661	0.741231172	0.905392157
196	Dul-AAC_GW	0.837273897	0.184569519	0.402004362	0.91491622	0.910424858	0.445952717	0.33400979	0.737374654	0.740452167	0.912745098
197	Dul-AAC_WG	0.845578206	0.179838429	0.391862575	0.919470828	0.918158568	0.45859291	0.330335305	0.728626748	0.747612791	0.909313725
198	Dul-AAC_VK	0.845061976	0.180167026	0.392612682	0.919197072	0.918937283	0.456739876	0.330816506	0.729493061	0.745548872	0.904411765
199	Dul-AAC_NI	0.84455818	0.180470188	0.393282433	0.918924586	0.916830171	0.454156507	0.33163768	0.730988564	0.738955733	0.908823529
200	Dul-AAC_LM	0.841864495	0.182106435	0.396797714	0.91746382	0.917585983	0.453082838	0.331865879	0.73159541	0.73840438	0.907843137
201	SS8_Dual_CE	0.840673284	0.182721569	0.398208549	0.916808716	0.916906516	0.452917583	0.331952977	0.73223797	0.738194062	0.908333333
202	SS8_distribution_B-1.0	0.836346329	0.185208133	0.40362569	0.914443254	0.91600565	0.449911828	0.332857644	0.734235277	0.73703797	0.908333333
203	Dul-AAC_SL	0.835959324	0.185492302	0.404252946	0.914244137	0.917410391	0.451377657	0.332384989	0.73258056	0.736298706	0.906372549
204	AAC_Y	0.83588283	0.185505831	0.40429616	0.914198277	0.915585754	0.450575246	0.332585001	0.732004734	0.733448801	0.904411765
205	SS8_distribution_C-0.5	0.834725796	0.186122597	0.40564324	0.913558386	0.915188762	0.449733367	0.332554358	0.732941797	0.736587061	0.899019608
206	SS8_Dual_TE	0.832017829	0.187526495	0.408778804	0.912057802	0.914524564	0.446336328	0.333675711	0.734940123	0.732134913	0.901470588
207	SS8_distribution_G-1.0	0.828301961	0.189705396	0.413373387	0.910021896	0.914944459	0.446104429	0.333739536	0.734726292	0.730010287	0.90245098
208	AAC_E	0.829867253	0.18876942	0.411403864	0.910876313	0.913852731	0.449156967	0.332800949	0.732711862	0.733702388	0.90245098
209	Dul-AAC_RL	0.833974595	0.186479034	0.406378001	0.91313053	0.915257472	0.460360062	0.328919416	0.724254553	0.746526926	0.909803922
210	SS8_distribution_S-0.75	0.832235353	0.187451844	0.408579356	0.9121828	0.912417452	0.454270141	0.330733019	0.728608902	0.743645911	0.910784314
211	Dul-AAC_TP	0.832611679	0.187259602	0.408142994	0.91239116	0.911272283	0.456238268	0.33002033	0.727459329	0.74710578	0.907352941
212	Dul-AAC_KL	0.831804699	0.187697998	0.40913006	0.911947758	0.91089056	0.460716085	0.328265906	0.723135946	0.747371372	0.906372549
213	Dul-AAC_PT	0.827824319	0.189997244	0.414032637	0.909766672	0.909027751	0.462969416	0.327671407	0.721770546	0.747881343	0.905392157
214	SS8_composition_B	0.826841918	0.190529428	0.415197826	0.909223666	0.908989579	0.46150672	0.3281483	0.722893647	0.74774524	0.905392157
215	Dul-AAC_HE	0.82830302	0.189711409	0.413412463	0.910026975	0.908913234	0.454430002	0.330664871	0.728434808	0.743853831	0.904411765
216	SS8_Dual_CB	0.823252366	0.192497044	0.419486136	0.907243946	0.909356033	0.449876269	0.332104669	0.731629481	0.741895739	0.903431373
217	SS8_Dual_EC	0.823805628	0.192075195	0.418643704	0.907534831	0.908997213	0.44994594	0.332251527	0.732004586	0.741166134	0.898529412
218	Dul-AAC_VL	0.823970427	0.191997265	0.418452971	0.907627264	0.909432378	0.448176433	0.332655072	0.733408593	0.740384153	0.90245098
219	Dul-AAC_WR	0.825944993	0.190931623	0.416140962	0.908720026	0.910424858	0.4379815	0.336028692	0.741236209	0.734024893	0.901470588
220	Dul-AAC_LN	0.825775504	0.191026197	0.416363166	0.908628746	0.910150017	0.432088143	0.337647606	0.745914235	0.7305272	0.9
221	SS8_Dual_HE	0.826143853	0.19079982	0.415888266	0.908829084	0.909142268	0.428642042	0.338644755	0.748172908	0.728198511	0.896078431
222	Dul-AAC_CR	0.823669166	0.19212584	0.418769075	0.90745616	0.909523991	0.420250585	0.341606398	0.754916997	0.722839622	0.890686275
223	Dul-AAC_ER	0.836286333	0.185143092	0.403568719	0.914401229	0.913104554	0.453971695	0.331602506	0.73089124	0.744627985	0.887254902
224	Dul-AAC_FH	0.836475976	0.185143435	0.403587505	0.914524337	0.915310913	0.456309356	0.330937204	0.72991643	0.750415813	0.894117647
225	Polarity_distribution_N-0.25	0.838782669	0.183842367	0.400744913	0.915787684	0.917479101	0.454646007	0.331463594	0.730849562	0.750770466	0.893627451
226	Hydrophobicity_transition_PH	0.848008792	0.178529891	0.389274687	0.920829821	0.920258045	0.453503766	0.330559501	0.733414388	0.767687243	0.894607843
227	Dul-AAC_ST	0.847160503	0.179045637	0.390369954	0.92036966	0.920174066	0.463925846	0.327434203	0.726651802	0.77596459	0.898529412
228	Dul-AAC_QW	0.848609555	0.178177509	0.388510392	0.921156632	0.921303966	0.472598532	0.32445325	0.720064757	0.78209822	0.901470588
229	Dul-AAC_LQ	0.848260908	0.178429031	0.389061441	0.920974826	0.921884185	0.46663024	0.326352545	0.723712297	0.774523652	0.903921569
230	Dul-AAC_MK	0.850278114	0.177245908	0.386481995	0.922071417	0.921303966	0.466659302	0.326190791	0.723734375	0.774613552	0.903431373
231	Hydrophobicity_distribution_P-0.25	0.851209241	0.176661908	0.385161248	0.922568274	0.921212353	0.464056436	0.326820491	0.725034189	0.776679797	0.902941176
232	Dul-AAC_HC	0.852338785	0.176009812	0.383722624	0.92318296	0.922006337	0.464285779	0.326770767	0.724712767	0.774201667	0.900980392
233	Dul-AAC_KM	0.852379652	0.17599605	0.383688217	0.923206528	0.920036645	0.468419686	0.325184342	0.721125388	0.777424258	0.896568627
234	Dul-AAC_VN	0.852082439	0.176169697	0.384070663	0.923045056	0.919960301	0.470516689	0.32437367	0.719367957	0.781481671	0.896568627
235	Dul-AAC_EW	0.857378888	0.172971488	0.377124208	0.925912208	0.920258045	0.482303239	0.319999308	0.70931228	0.787915347	0.895098039
236	Dul-AAC_TG	0.856749404	0.173336377	0.377941787	0.925570836	0.919021262	0.480661502	0.320486336	0.710445876	0.788269252	0.897058824
237	Dul-AAC_ML	0.857472137	0.172888646	0.376941311	0.925958619	0.920204604	0.486607737	0.318759348	0.70604116	0.789429294	0.897058824
238	Dul-AAC_LK	0.857433425	0.17292809	0.377008256	0.925938885	0.920082452	0.483798016	0.319633071	0.707709626	0.786770989	0.898529412
239	Polarity_composition_H	0.875496579	0.161354186	0.352001698	0.93563181	0.930381341	0.501819557	0.314482021	0.697376263	0.801950435	0.896078431
240	Dul-AAC_IH	0.875434799	0.161408689	0.352102265	0.935599913	0.929007138	0.503345746	0.314131142	0.696578837	0.803753525	0.897058824
241	SS3_transition_CE	0.872133433	0.163390106	0.356440234	0.933812282	0.927319922	0.497975648	0.315960023	0.700601956	0.799034426	0.898529412
242	Dul-AAC_YV	0.872252027	0.163321926	0.356279034	0.933876251	0.926907661	0.490629243	0.318004384	0.706481566	0.800308266	0.903921569
243	Polarity_distribution_H-0.5	0.871356525	0.163926736	0.357563336	0.933398961	0.92628927	0.484913374	0.319734738	0.709971386	0.79602294	0.902941176
244	Polarity_distribution_N-1.0	0.872216733	0.163375517	0.35635343	0.933860036	0.926556476	0.479556122	0.321564033	0.714354885	0.792305729	0.90245098
245	Dul-AAC_DI	0.875825071	0.161011724	0.351267953	0.935791456	0.927854334	0.47850841	0.321820146	0.715171581	0.793438149	0.902941176
246	Dul-AAC_LL	0.876070743	0.16084793	0.350933642	0.935923423	0.926777875	0.493085089	0.316736959	0.704331384	0.800446705	0.900490196
247	Polarizability_composition_P	0.877055881	0.160183757	0.34947707	0.936447186	0.927877238	0.487336312	0.319151787	0.708945011	0.795428571	0.904901961
248	VanDerWaals_distribution_P-1.0	0.87718309	0.160110378	0.349308308	0.936516177	0.928900256	0.481412054	0.321270918	0.713612728	0.789835191	0.905882353
249	Dul-AAC_YP	0.875512918	0.161124478	0.351507961	0.935612275	0.926976371	0.479231598	0.322016413	0.715238489	0.787973843	0.904901961
250	P(3-C)-2nd	0.875629806	0.16101848	0.351287541	0.935671562	0.92721304	0.480382335	0.321550156	0.714123527	0.788917679	0.903431373
251	Dul-AAC_KH	0.874901326	0.161508998	0.352390556	0.935285225	0.926869489	0.481315818	0.321369693	0.713196444	0.787334106	0.905882353
252	SS8_distribution_C-0.0	0.875431667	0.161248727	0.351808872	0.935579618	0.925991526	0.480104551	0.321771427	0.713906483	0.785412894	0.904901961
253	Dul-AAC_TE	0.875857644	0.160915363	0.351078025	0.935800409	0.926846585	0.475348978	0.323172313	0.717889233	0.782921681	0.902941176
254	P(8-G)-3th	0.875433409	0.16128158	0.351840649	0.935584501	0.928984235	0.474980464	0.323030636	0.717440168	0.783062018	0.905392157
255	Dul-AAC_DL	0.875513622	0.161232682	0.3517273	0.935627621	0.929205634	0.469514771	0.324217491	0.721047814	0.782352487	0.904411765
256	AAC_A	0.87561832	0.16115427	0.351577437	0.935682924	0.929427034	0.472467193	0.323315816	0.718903274	0.782853605	0.904901961
257	Hydrophobicity_distribution_N-0.25	0.876726696	0.160389151	0.349943597	0.936272469	0.929480475	0.466302623	0.324609627	0.722392042	0.78038766	0.903431373
258	Dul-AAC_CK	0.877194955	0.160117352	0.349348696	0.93652652	0.928686491	0.467888737	0.324201612	0.72147188	0.780801969	0.902941176
259	Dul-AAC_TS	0.876819206	0.160386858	0.349911897	0.936327567	0.928869718	0.465198993	0.32512743	0.723442071	0.777845005	0.903431373
260	Dul-AAC_WL	0.876523965	0.16053098	0.350240127	0.936163909	0.928617781	0.465336067	0.324833043	0.722845478	0.778448652	0.901960784
261	SS8_distribution_G-0.75	0.875054156	0.161602388	0.352511092	0.935389835	0.927732183	0.468727777	0.323887942	0.720488625	0.779421641	0.901470588
262	SS3_composition_E	0.873156155	0.16257131	0.354734437	0.934343245	0.92656411	0.46487975	0.325103203	0.723030609	0.776870415	0.901470588
263	Dul-AAC_FP	0.873691292	0.162336525	0.354188602	0.934643325	0.927289384	0.470000714	0.322959328	0.718629206	0.781123421	0.901470588
264	Dul-AAC_EI	0.873896617	0.162246977	0.354022461	0.93476049	0.928098637	0.473175084	0.321950981	0.716208214	0.782108303	0.902941176
265	Dul-AAC_CT	0.873805208	0.162325893	0.354205099	0.934714792	0.92656411	0.473412576	0.321908016	0.716027754	0.782472748	0.903921569
266	Dul-AAC_IE	0.873551727	0.162483046	0.354536807	0.9345774	0.926380883	0.470553418	0.322893926	0.717692008	0.779173877	0.902941176
267	Dul-AAC_AK	0.874138633	0.162126953	0.353732954	0.93489361	0.927968851	0.470067846	0.322899416	0.717556419	0.778705253	0.904901961
268	Dul-AAC_CN	0.871785456	0.163663791	0.357096908	0.933637338	0.928289499	0.468344063	0.32337201	0.718581066	0.778563873	0.905882353
269	Dul-AAC_AP	0.873290008	0.162700203	0.355011753	0.934444673	0.927548956	0.465318706	0.324062786	0.720656488	0.778955457	0.902941176
270	SS8_Dual_SC	0.873132659	0.162816574	0.355338918	0.934365605	0.924808184	0.457947995	0.326064818	0.725583095	0.77623619	0.903921569
271	Polarity_distribution_H-0.75	0.871119866	0.164138402	0.358174034	0.933288782	0.924098179	0.45147096	0.328319872	0.729453058	0.768370048	0.900490196
272	Dul-AAC_AT	0.870899548	0.164277216	0.358472073	0.933169778	0.924395923	0.444351017	0.330257667	0.734249988	0.764699203	0.901960784
273	Polarizability_transition_NH	0.870596853	0.164514893	0.35895362	0.933011194	0.923456884	0.444691579	0.33007334	0.734033553	0.766124303	0.90245098
274	Dul-AAC_HI	0.870831399	0.164362139	0.358617599	0.933136385	0.924250868	0.441979377	0.330852417	0.735977118	0.765691521	0.900490196
275	Dul-AAC_NL	0.870482793	0.164580714	0.359124219	0.932950469	0.922983548	0.441863891	0.330945352	0.736073707	0.764738433	0.900490196
276	Dul-AAC_CC	0.868979591	0.165528841	0.361219481	0.932145165	0.923098065	0.440838648	0.331151027	0.736573829	0.765105334	0.897058824
277	Dul-AAC_SI	0.876449978	0.160783256	0.350744727	0.936147922	0.925579265	0.444753427	0.330201561	0.733630902	0.761296127	0.899019608
278	Dul-AAC_TY	0.87784827	0.159821357	0.348625402	0.936888392	0.925609803	0.442372577	0.330602246	0.734830719	0.760072799	0.898529412
279	Polarizability_distribution_P-0.0	0.881480854	0.157479838	0.343554187	0.938835765	0.926044967	0.437811791	0.331186118	0.737598624	0.761688964	0.898039216
280	Dul-AAC_PK	0.882169144	0.157017461	0.342567163	0.939203126	0.925823568	0.436691641	0.331107609	0.737394151	0.762528689	0.896078431
281	Dul-AAC_HR	0.883477143	0.156124002	0.340623527	0.939898101	0.925976257	0.434530786	0.331658277	0.738498694	0.76240285	0.895098039
282	VanDerWaals_distribution_N-0.75	0.885053845	0.155079597	0.33837385	0.940740216	0.925632706	0.432953891	0.332913102	0.74147374	0.760130289	0.893627451
283	Dul-AAC_EA	0.884910633	0.155169317	0.338541128	0.94066194	0.927968851	0.430669084	0.333469753	0.742849038	0.759405443	0.892647059
284	SS8_distribution_C-0.75	0.884464321	0.155428452	0.339115826	0.940420118	0.928404016	0.4397008	0.330784809	0.736740147	0.762758603	0.894607843
285	HSEa-d-2nd	0.886034016	0.154378048	0.336851697	0.941257695	0.929175096	0.444967399	0.329879675	0.734922186	0.767430979	0.890196078
286	VanDerWaals_distribution_P-0.25	0.88608541	0.154337503	0.33676273	0.941284354	0.929617895	0.44393857	0.330306506	0.73594714	0.766346102	0.894117647
287	Dul-AAC_HT	0.885671257	0.154621756	0.337401004	0.941065325	0.929236172	0.4411551	0.330992197	0.737746531	0.765360326	0.894117647
288	Polarity_distribution_N-0.0	0.885836722	0.154505352	0.337136613	0.941152619	0.929587357	0.444297107	0.330036956	0.735534148	0.767246006	0.894607843
289	AAC_I	0.885135426	0.155009263	0.338249583	0.940783445	0.92735046	0.443100598	0.330155277	0.736233772	0.768821336	0.897058824
290	Polarity_distribution_H-1.0	0.884322556	0.155578316	0.339468597	0.940352066	0.92685422	0.440693464	0.330757415	0.737863369	0.767091199	0.9
291	SS3_distribution_C-0.0	0.883757168	0.156012862	0.340398129	0.940056285	0.926319808	0.438375386	0.331575307	0.739396236	0.764154513	0.900980392
292	Dul-AAC_EF	0.884792489	0.155312297	0.338887011	0.94060766	0.926709165	0.434645119	0.332447824	0.741588531	0.763290787	0.899509804
293	SS3_transition_EE	0.884062793	0.15566792	0.339702636	0.940205783	0.925991526	0.432433327	0.333119599	0.742992305	0.761752196	0.899509804
294	SS8_composition_S	0.881240807	0.157569083	0.343850504	0.938704639	0.922105585	0.426500341	0.334722197	0.746861813	0.75991094	0.899019608
295	Dul-AAC_PN	0.880387717	0.158052416	0.344946744	0.938241892	0.922220102	0.430617846	0.333858449	0.74441731	0.760085787	0.897058824
296	Dul-AAC_FC	0.877229505	0.160196804	0.349604789	0.93656243	0.92309043	0.430783902	0.333896008	0.744271937	0.759519874	0.896568627
297	Dul-AAC_WE	0.878673356	0.159266629	0.347558238	0.937334894	0.922159026	0.431474563	0.333548048	0.743378425	0.759719429	0.894607843
298	Dul-AAC_DY	0.877576687	0.159991161	0.349086346	0.936747088	0.922059778	0.434629151	0.332484078	0.740458274	0.757319915	0.890686275
299	VanDerWaals_distribution_H-0.5	0.878298003	0.159499993	0.34805497	0.937132461	0.922326984	0.418804106	0.335960192	0.750142237	0.753516958	0.890196078
300	Dul-AAC_VE	0.877734939	0.159856685	0.348853124	0.936831251	0.92202924	0.418881397	0.335812462	0.749945242	0.754743798	0.88872549
301	Dul-AAC_QH	0.878822874	0.159174971	0.347366913	0.93741652	0.921517731	0.412930509	0.337396531	0.753491673	0.747835343	0.886764706
302	Dul-AAC_TL	0.879419204	0.158799185	0.346546641	0.937736659	0.922197198	0.411833942	0.337854927	0.754661256	0.747326424	0.885784314
303	Dul-AAC_DS	0.88065798	0.157995147	0.344769972	0.938398188	0.922960644	0.408969471	0.338463967	0.756399118	0.746893928	0.882843137
304	SS8_Dual_SE	0.879704058	0.158644923	0.346159015	0.937890049	0.920983319	0.414762785	0.336985122	0.752809211	0.75004726	0.878431373
305	P(8-B)-3th	0.882818747	0.156550403	0.341589576	0.939548196	0.923991297	0.419623623	0.334802561	0.748460026	0.755158984	0.874019608
306	Dul-AAC_QM	0.883058777	0.156393587	0.341247533	0.939676317	0.923998931	0.417994123	0.335191676	0.749801878	0.757297019	0.876470588
307	BA_phi-3th	0.883136895	0.156356748	0.341123974	0.939718071	0.925342596	0.428047289	0.333064409	0.744790368	0.76158086	0.875980392
308	Dul-AAC_ET	0.883787532	0.155930722	0.340198637	0.94006574	0.925869374	0.42970807	0.332896591	0.743891784	0.762039133	0.877941176
309	BA_theta-3th	0.882275	0.156957446	0.342398868	0.939260198	0.925976257	0.432510774	0.33245115	0.742827317	0.763339591	0.879411765
310	Dul-AAC_PP	0.883396742	0.156248825	0.340834692	0.939861403	0.925945719	0.432499643	0.332268463	0.74262306	0.762234826	0.877941176
311	Dul-AAC_VI	0.884577178	0.155449328	0.339110094	0.940489851	0.926503035	0.430714263	0.332518291	0.743489431	0.762586981	0.878921569
312	Dul-AAC_NC	0.885777714	0.154653191	0.337377913	0.941130378	0.925777761	0.419694151	0.337043979	0.753979343	0.756408167	0.880882353
313	Dul-AAC_YE	0.885606987	0.154784264	0.337640528	0.94104025	0.925647975	0.41264087	0.339221585	0.758457017	0.750042535	0.880882353
314	Dul-AAC_RI	0.887362702	0.153475528	0.334807667	0.941963878	0.930411879	0.409520896	0.339598707	0.759099745	0.749560686	0.87745098
315	Polarizability_distribution_H-0.25	0.887788036	0.153212946	0.334231867	0.942192326	0.929839295	0.407861896	0.339945008	0.760250273	0.748428316	0.877941176
316	Polarizability_distribution_H-0.5	0.888239691	0.152905734	0.333572256	0.942432741	0.930083597	0.395002606	0.342604161	0.767677508	0.745534117	0.874509804
317	Polarity_distribution_P-0.75	0.888525494	0.152699259	0.333129167	0.942583715	0.931007367	0.398206929	0.341840525	0.765629969	0.744226848	0.870588235
318	Dul-AAC_DD	0.890335448	0.151475463	0.330466591	0.943546465	0.931175325	0.394323853	0.342459267	0.767958502	0.745234363	0.870098039
319	Dul-AAC_EG	0.890703199	0.151229528	0.329901344	0.943741429	0.93217544	0.3997906	0.341854404	0.766391027	0.746343854	0.870098039
320	Dul-AAC_AM	0.891681865	0.150519381	0.328366056	0.944258084	0.932610604	0.396849716	0.343027954	0.768755198	0.748173851	0.871078431
321	BA_theta-2nd	0.888429477	0.152734351	0.333149997	0.942528423	0.932473184	0.400185889	0.34234669	0.766932869	0.74861303	0.868627451
322	Dul-AAC_SM	0.892079673	0.150124127	0.327479817	0.944459158	0.935389548	0.401506109	0.342134824	0.76619363	0.744024256	0.869607843
323	Dul-AAC_HN	0.89209229	0.15012754	0.327457459	0.944465642	0.935359011	0.39220528	0.345386749	0.773376658	0.738949151	0.870098039
324	SS3_transition_EC	0.889886874	0.151549474	0.33052837	0.943286244	0.935259763	0.391121134	0.345772657	0.774192163	0.736661846	0.871078431
325	HSEa-d-1st	0.885903084	0.154259336	0.336410077	0.941166777	0.935366645	0.389538192	0.346296991	0.77517799	0.735066498	0.871078431
326	Polarizability_distribution_P-1.0	0.885635451	0.154399594	0.336739227	0.941021264	0.933908463	0.385866572	0.347398937	0.777530867	0.731631959	0.868627451
327	Dul-AAC_RQ	0.88656049	0.153768276	0.33534497	0.941513039	0.93564912	0.38967073	0.346304316	0.77485493	0.733496563	0.866176471
328	Dul-AAC_FA	0.892365402	0.149761886	0.326740627	0.944599138	0.940138184	0.383023914	0.346626461	0.7775931	0.73845273	0.860294118
329	SS8_composition_G	0.891967615	0.150101626	0.327552569	0.94439519	0.938893766	0.384590312	0.345867592	0.776055076	0.74039947	0.866666667
330	Dul-AAC_DW	0.893081737	0.149311617	0.325805604	0.944983593	0.939649578	0.383532748	0.34607409	0.776189754	0.737270779	0.870098039
331	SS8_Dual_EG	0.894937951	0.148046091	0.322999819	0.945968287	0.942329274	0.388778008	0.345010088	0.773274435	0.73946804	0.870588235
332	Dul-AAC_NH	0.894154623	0.148710155	0.324493741	0.945563778	0.942000992	0.390100999	0.344693818	0.772506245	0.739958347	0.871568627
333	AAC_P	0.895035079	0.148104129	0.323165325	0.946030788	0.943207237	0.39317418	0.343606855	0.770373879	0.740916976	0.87254902
334	Dul-AAC_KT	0.894325005	0.148600232	0.324241545	0.945654509	0.943756919	0.39132831	0.343973121	0.771339464	0.740804954	0.875490196
335	Dul-AAC_KY	0.895266724	0.14792403	0.322790393	0.946152741	0.943237775	0.386845508	0.345313784	0.774602105	0.737507341	0.87254902
336	Dul-AAC_FI	0.896143912	0.147290101	0.321414034	0.946615962	0.943840898	0.381663669	0.346098781	0.776927057	0.735777878	0.871568627
337	Hydrophobicity_distribution_P-0.5	0.896908276	0.146709063	0.320167451	0.947017641	0.944550903	0.378200896	0.346903532	0.778947445	0.73435101	0.869117647
338	SS8_distribution_S-1.0	0.895662502	0.147607131	0.322118072	0.94635966	0.942756804	0.374239347	0.348047313	0.781550381	0.731350536	0.864215686
339	Polarity_distribution_P-0.5	0.897102671	0.14661099	0.31994906	0.947123745	0.943680574	0.374796882	0.348293874	0.781855945	0.730844851	0.86372549
340	Polarizability_distribution_N-1.0	0.896509257	0.14704142	0.320892662	0.94681083	0.943871436	0.374299577	0.348291891	0.782513692	0.732204148	0.865686275
341	Dul-AAC_IS	0.897364234	0.14649857	0.319697071	0.947267821	0.944787571	0.367426327	0.35037651	0.786952975	0.727362998	0.862745098
342	VanDerWaals_composition_N	0.8999522	0.144703619	0.315788302	0.948639433	0.947337481	0.380953997	0.346678368	0.778977681	0.740224857	0.859803922
343	Polarizability_distribution_P-0.5	0.899695855	0.14487899	0.316164914	0.948503167	0.946543497	0.384961212	0.345456952	0.776244027	0.742203116	0.862254902
344	Dul-AAC_AV	0.898615129	0.145613799	0.317782931	0.947929862	0.946596939	0.380773679	0.346519945	0.779077911	0.741302825	0.861764706
345	P(8-C)-2nd	0.89609115	0.147389627	0.321634282	0.946593422	0.947177158	0.38253997	0.34622931	0.777933026	0.740634344	0.864705882
346	Dul-AAC_SD	0.896970867	0.146753081	0.320254202	0.947057772	0.947345116	0.373356578	0.348126932	0.783184459	0.739083733	0.868627451
347	Dul-AAC_MD	0.896736351	0.146913958	0.320615155	0.946933698	0.947589419	0.367364648	0.349795071	0.786840278	0.7346116	0.868627451
348	Dul-AAC_GD	0.897052211	0.1466632	0.320064928	0.947098418	0.945894568	0.388248687	0.344670497	0.773817617	0.739950216	0.869607843
349	Dul-AAC_YA	0.897501519	0.146336564	0.319369421	0.947336013	0.946054892	0.389221677	0.34419692	0.772941316	0.741378006	0.870588235
350	Polarity_composition_N	0.898537408	0.145557754	0.31768376	0.94788064	0.946345001	0.391183459	0.343517396	0.771342771	0.744467364	0.871568627
351	Polarizability_distribution_P-0.75	0.898337722	0.145694781	0.31797677	0.947774413	0.945711341	0.390923388	0.343729323	0.771613046	0.743160913	0.872058824
352	SS8_Dual_EH	0.898811397	0.145350006	0.317207717	0.948023577	0.946841241	0.39121515	0.343876221	0.77157552	0.742397082	0.872058824
353	Dul-AAC_NT	0.899387032	0.144919728	0.316264992	0.948326129	0.946734359	0.384086382	0.344947675	0.775060882	0.744145628	0.868137255
354	Dul-AAC_PI	0.898941114	0.145267754	0.317013411	0.948092435	0.945871665	0.388341695	0.343746043	0.772437438	0.74809432	0.873039216
355	Dul-AAC_FT	0.898756928	0.145407356	0.317320917	0.947995829	0.946558766	0.38367249	0.345092375	0.775558396	0.746364142	0.873039216
356	Polarity_distribution_P-1.0	0.897649658	0.146216498	0.319094089	0.947412285	0.94572661	0.385193355	0.344687099	0.774538895	0.745017401	0.871568627
357	Dul-AAC_WN	0.896870277	0.146824272	0.320415031	0.947004278	0.943413368	0.390939728	0.343000538	0.770654446	0.748905449	0.875980392
358	Hydrophobicity_distribution_H-0.5	0.897377897	0.146480805	0.319661271	0.947273882	0.943901974	0.390809595	0.343221921	0.771151772	0.749328842	0.87745098
359	SS8_distribution_C-0.25	0.896547719	0.147078496	0.320955916	0.94683528	0.94345154	0.387770773	0.344679279	0.774187437	0.745796897	0.878431373
360	HSEa-d-3th	0.894788476	0.148253686	0.323550524	0.945900166	0.943214872	0.38786794	0.344863024	0.774549986	0.745822838	0.880392157
361	P(8-S)-1st	0.8926941	0.149721305	0.326768563	0.94479168	0.944413482	0.387595567	0.344903906	0.774561567	0.745439074	0.879411765
362	Polarity_distribution_N-0.5	0.892600296	0.149812438	0.326968166	0.944744164	0.94338283	0.387997531	0.344901183	0.774371696	0.743469109	0.879901961
363	Polarity_distribution_N-0.75	0.891996377	0.150280162	0.327970535	0.944427521	0.942726266	0.388224019	0.34512683	0.774433102	0.741607191	0.878921569
364	Dul-AAC_FD	0.892985744	0.149626529	0.326515997	0.944953709	0.942588846	0.387140168	0.345365507	0.774895616	0.741126239	0.875
365	P(8-C)-1st	0.890818254	0.151059169	0.32965132	0.9437985	0.943634767	0.387188144	0.345319524	0.774545445	0.739991252	0.876470588
366	VanDerWaals_distribution_N-1.0	0.890721411	0.151165237	0.329872185	0.943750291	0.943535519	0.385073869	0.346129007	0.776553528	0.738983327	0.874509804
367	SS8_distribution_E-0.5	0.890540988	0.15126743	0.33009324	0.943652477	0.943688209	0.381969759	0.346657189	0.778155544	0.737620955	0.874019608
368	Dul-AAC_YS	0.891247356	0.150787132	0.329048006	0.944028054	0.943428637	0.37971998	0.347430077	0.779540866	0.734798372	0.869607843
369	Dul-AAC_QI	0.891357017	0.150726315	0.328910329	0.944087314	0.944077566	0.381528552	0.347530163	0.779191422	0.735299917	0.864215686
370	Dul-AAC_IK	0.893742176	0.149062664	0.32527446	0.945351146	0.945321983	0.382524264	0.348109307	0.779730465	0.732903002	0.864705882
371	Dul-AAC_GH	0.893883688	0.148965474	0.325058439	0.945426086	0.944604344	0.387092178	0.346913985	0.776974729	0.736679899	0.86127451
372	Dul-AAC_RP	0.893837425	0.149003536	0.325148763	0.945402522	0.944673054	0.38509735	0.347224145	0.778295693	0.736393318	0.860294118
373	SS8_distribution_T-0.25	0.893671004	0.149122705	0.325402607	0.945314384	0.944428751	0.385615586	0.347237864	0.778042793	0.734736316	0.858823529
374	ASA-2nd	0.891912337	0.150297393	0.327989687	0.944379111	0.94480284	0.392680514	0.345734086	0.774437401	0.737528841	0.86372549
375	Dul-AAC_NA	0.891676803	0.150473878	0.328376874	0.944255449	0.944795206	0.390378411	0.346336316	0.775873813	0.736886369	0.864705882
376	Dul-AAC_FM	0.89181191	0.150398784	0.328205613	0.944328566	0.944382945	0.39114351	0.346075269	0.775344061	0.736944214	0.86372549
377	Hydrophobicity_distribution_H-0.75	0.89309233	0.149544619	0.326328467	0.945009894	0.944856281	0.392647076	0.345808849	0.774781793	0.738136364	0.859313725
378	Dul-AAC_HP	0.892681884	0.149836323	0.32695919	0.944792718	0.944398214	0.395847299	0.344706118	0.772720869	0.740866149	0.860784314
379	Dul-AAC_DF	0.894449607	0.148607457	0.324286229	0.945729919	0.944650151	0.397209231	0.344065001	0.771724988	0.743109207	0.857843137
380	Dul-AAC_YN	0.899439179	0.144920794	0.316401984	0.948361908	0.94642898	0.414404688	0.339142123	0.760937872	0.760894011	0.857352941
381	Dul-AAC_MS	0.898559777	0.145569262	0.317829185	0.94789933	0.945031874	0.412917981	0.339568629	0.761754468	0.761176836	0.86127451
382	Dul-AAC_MG	0.903475756	0.141931066	0.30990804	0.950487044	0.948162003	0.424017457	0.336474386	0.755256349	0.762757466	0.864705882
383	Dul-AAC_PD	0.903075301	0.142223713	0.310553028	0.950276267	0.947192427	0.42351689	0.336455419	0.75514944	0.761787228	0.868137255
384	SS8_Dual_TT	0.903305356	0.142027828	0.310138006	0.950395862	0.947177158	0.423603626	0.336321673	0.755194681	0.764316519	0.868137255
385	Dul-AAC_SV	0.903644118	0.141800623	0.309617509	0.950574991	0.947551246	0.416635498	0.33869345	0.760296995	0.759204989	0.868627451
386	Dul-AAC_MA	0.904749939	0.141070644	0.307981529	0.951161917	0.950177501	0.437363191	0.332916305	0.74685146	0.77164433	0.871568627
387	Dul-AAC_HQ	0.905898162	0.140209972	0.306098948	0.95176527	0.950116426	0.439772282	0.332251373	0.745478096	0.774056006	0.875
388	Dul-AAC_WQ	0.906841755	0.139489636	0.304503929	0.952259525	0.949963736	0.429238465	0.335644243	0.752990593	0.769237747	0.876470588
389	Hydrophobicity_distribution_P-0.0	0.907229907	0.139210277	0.303883424	0.952463873	0.950162232	0.432877824	0.33396968	0.749971198	0.774481175	0.879901961
390	P(3-H)-2nd	0.90673247	0.139602789	0.304722566	0.952203263	0.948711685	0.43852295	0.33280506	0.747121151	0.777437001	0.880882353
391	BA_phi-1st	0.904714164	0.141039717	0.30787471	0.951137745	0.949185021	0.439382605	0.332707506	0.746656015	0.776937254	0.881862745
392	Dul-AAC_KG	0.904888203	0.140924008	0.30761543	0.951230079	0.949154483	0.435405449	0.333927258	0.749212712	0.773332992	0.882843137
393	Dul-AAC_IR	0.904582757	0.141141648	0.308095953	0.951068939	0.949307173	0.431198392	0.335207387	0.751964037	0.771461361	0.881862745
394	Dul-AAC_YD	0.904604115	0.141124323	0.308053942	0.951079959	0.949039966	0.427417959	0.336302067	0.754375941	0.768091291	0.881372549
395	Dul-AAC_LF	0.904157451	0.141476845	0.308818489	0.950846216	0.948429209	0.424656632	0.336749917	0.755963161	0.767906249	0.87745098
396	ASA-3th	0.901647816	0.14328318	0.312785895	0.949522474	0.947971142	0.425658938	0.336576886	0.755477699	0.767678077	0.878431373
397	SS3_transition_EH	0.901397374	0.143473762	0.313204904	0.949391132	0.947742108	0.425498566	0.336751663	0.755630713	0.767397039	0.875490196
398	SS3_distribution_C-0.75	0.900958452	0.143809229	0.313926048	0.949160513	0.947513074	0.429030727	0.335835904	0.753482966	0.768376698	0.874019608
399	Dul-AAC_QA	0.900823944	0.143921508	0.314144182	0.94908979	0.947474902	0.431922221	0.334956776	0.751645967	0.767783285	0.878921569
400	Dul-AAC_KA	0.901184324	0.143683418	0.313606288	0.949280965	0.948024583	0.433326591	0.334608666	0.750710662	0.768219748	0.879411765
401	HSEa-u-3th	0.900998141	0.143820479	0.313910342	0.949183095	0.949246097	0.43251896	0.334778775	0.751063034	0.768567135	0.881372549
402	VanDerWaals_transition_PN	0.902351534	0.142866459	0.311829081	0.949898968	0.948864374	0.441286912	0.332737984	0.746235666	0.772199812	0.881372549
403	CN13-3th	0.900889211	0.143913182	0.314140587	0.949127623	0.948826201	0.438988787	0.333428383	0.747819389	0.770830035	0.879901961
404	Polarity_distribution_H-0.25	0.901408243	0.143529102	0.313304974	0.949400823	0.949375883	0.441210062	0.332925189	0.746473127	0.770433586	0.878921569
405	Dul-AAC_GI	0.901081692	0.143760671	0.313808727	0.949228135	0.949375883	0.432713511	0.334776542	0.751867507	0.766427187	0.876960784
406	VanDerWaals_distribution_P-0.75	0.900685092	0.144118218	0.314538584	0.949022582	0.949223193	0.432570581	0.335139619	0.752158393	0.764686534	0.878431373
407	HSEa-u-2nd	0.898706881	0.145516174	0.31762226	0.947977609	0.948849105	0.432112876	0.335343746	0.752503437	0.764209269	0.877941176
408	Dul-AAC_TK	0.898788125	0.145464934	0.317505635	0.948020891	0.949582013	0.429419134	0.336175907	0.754361863	0.762982877	0.876960784
409	Dul-AAC_KV	0.899089328	0.145278949	0.317084742	0.948181768	0.949582013	0.432716307	0.33526351	0.752264789	0.765152386	0.876470588
410	Dul-AAC_AY	0.898954196	0.145367548	0.317277198	0.948109766	0.949101042	0.431707095	0.335553543	0.752895158	0.764239313	0.874019608
411	Dul-AAC_LG	0.89834224	0.145795188	0.318202565	0.947785439	0.948528457	0.432348378	0.335472576	0.752492309	0.764143331	0.874509804
412	Dul-AAC_QK	0.898529082	0.14566932	0.317919695	0.94788443	0.948429209	0.429225256	0.336440013	0.754582736	0.762049534	0.873039216
413	Dul-AAC_NK	0.898884302	0.145434021	0.31739465	0.948073214	0.947971142	0.4261416	0.337693198	0.756685792	0.758091312	0.866176471
414	Dul-AAC_EM	0.89991786	0.144721273	0.315831444	0.94862082	0.948284155	0.431175426	0.336484245	0.753492348	0.763875879	0.868627451
415	SS8_Dual_GE	0.899791016	0.144820208	0.316046546	0.948554464	0.949177387	0.431596351	0.33649897	0.75328293	0.764308313	0.867156863
416	VanDerWaals_distribution_P-0.5	0.89933004	0.145203844	0.316844875	0.948313964	0.949360614	0.431973763	0.336565655	0.753107109	0.762930869	0.866176471
417	P(3-H)-3th	0.89880709	0.145594244	0.317692108	0.948038898	0.948887277	0.43353893	0.336229214	0.752214878	0.764248834	0.865686275
418	Hydrophobicity_distribution_P-0.75	0.898536414	0.145816211	0.318157115	0.947897583	0.948475016	0.434719569	0.336058786	0.751473605	0.76343164	0.864215686
419	SS8_distribution_E-0.25	0.898091697	0.146134865	0.318846654	0.947662575	0.948154369	0.435090203	0.335919142	0.751207442	0.763761806	0.860784314
420	Dul-AAC_HH	0.899297083	0.145235596	0.316864884	0.948295272	0.949009429	0.436586782	0.335746075	0.749989371	0.75886212	0.858333333
421	Dul-AAC_WY	0.90051635	0.144364009	0.314970042	0.948939481	0.949597282	0.436410062	0.335735544	0.750133816	0.758761397	0.860294118
422	Dul-AAC_GL	0.900279344	0.144531738	0.315331741	0.948814021	0.94933771	0.437940089	0.335401491	0.749136226	0.759415021	0.858333333
423	SS3_composition_H	0.900219215	0.144563671	0.315403302	0.948781412	0.949749971	0.434468868	0.336409386	0.751548686	0.757529114	0.858333333
424	Dul-AAC_PM	0.900743405	0.144201768	0.314593079	0.949058463	0.949223193	0.43349786	0.336668337	0.752198521	0.757000151	0.855882353
425	SS8_distribution_S-0.25	0.899490008	0.145096461	0.316553718	0.948396747	0.948971256	0.429601414	0.337752958	0.754802115	0.754615964	0.852941176
426	Dul-AAC_TD	0.90002025	0.144732822	0.315750871	0.94867752	0.94913158	0.42544188	0.338982885	0.757462444	0.750833915	0.853431373
427	Dul-AAC_AD	0.899910382	0.144814611	0.315926531	0.948619654	0.948558995	0.423074392	0.339694026	0.75893099	0.747651773	0.849019608
428	VanDerWaals_composition_P	0.900035336	0.144726475	0.31572493	0.948685364	0.94877276	0.423041541	0.339778766	0.758950302	0.746831031	0.843627451
429	Dul-AAC_IG	0.899971939	0.14474463	0.315757133	0.94864952	0.949597282	0.424447842	0.339536904	0.757950845	0.746392323	0.848529412
430	Dul-AAC_DQ	0.901605268	0.143484637	0.313026235	0.94950575	0.950650838	0.428179461	0.338216091	0.755396689	0.748394802	0.84754902
431	SS3_composition_C	0.901725293	0.143391701	0.312823559	0.94956854	0.950574493	0.426168182	0.338841224	0.756802638	0.747406337	0.849019608
432	P(8-I)-3th	0.901934937	0.143203777	0.312376505	0.949675548	0.9506203	0.426718774	0.33875891	0.756013393	0.74424779	0.847058824
433	SS8_distribution_H-1.0	0.904539849	0.141317131	0.3082811	0.951050023	0.951505898	0.433758507	0.336577528	0.75147148	0.751435619	0.849509804
434	Dul-AAC_TN	0.904651619	0.141253352	0.308141672	0.951110182	0.951467725	0.43462716	0.336442795	0.750884392	0.753522567	0.849019608
435	Dul-AAC_LS	0.904550736	0.141342607	0.30832363	0.951057743	0.95111654	0.44314338	0.334047179	0.744972121	0.756781153	0.857352941
436	Dul-AAC_NP	0.904882372	0.141133549	0.307847106	0.951234189	0.951467725	0.445942965	0.333289431	0.743039249	0.759161326	0.860294118
437	SS8_Dual_GT	0.904435683	0.141458281	0.308546169	0.950998291	0.951666221	0.444036675	0.333804094	0.744379152	0.756754548	0.859803922
438	Polarizability_distribution_P-0.25	0.904691658	0.141259959	0.308120048	0.951132572	0.951834179	0.44270796	0.334211708	0.745259448	0.756367117	0.857843137
439	Dul-AAC_AR	0.904258767	0.141591817	0.308825556	0.950905071	0.950887506	0.442650219	0.334296078	0.745280759	0.754034966	0.856862745
440	BA_psi-1st	0.90417831	0.141609624	0.308880907	0.950860307	0.951551704	0.442510498	0.334350897	0.745390441	0.753325107	0.857843137
441	Dul-AAC_PW	0.904516828	0.141364706	0.308341004	0.951038623	0.951261595	0.442987449	0.334205223	0.7450702	0.752670935	0.854901961
442	AAC_C	0.904437519	0.141438008	0.308499143	0.950997857	0.951559339	0.443674394	0.334065018	0.744607819	0.753172103	0.85245098
443	Polarity_distribution_H-0.0	0.904964086	0.14102819	0.307616915	0.951273886	0.951200519	0.44870702	0.332479007	0.741127862	0.757599158	0.850490196
444	Dul-AAC_VY	0.905701398	0.14048521	0.306425955	0.951661786	0.952376226	0.446575445	0.332950959	0.742763115	0.757684457	0.850980392
445	Dul-AAC_FS	0.908139934	0.138699953	0.302513415	0.952945675	0.953696988	0.450622441	0.331987997	0.739940599	0.762972996	0.850980392
446	SS8_Dual_HC	0.909305759	0.137872055	0.300696223	0.953560849	0.955284956	0.462262411	0.328827914	0.731955138	0.769286013	0.851470588
447	P(8-H)-1st	0.90953103	0.13772385	0.300372579	0.953680608	0.954979578	0.464437448	0.328084712	0.730522517	0.771078774	0.856372549
448	Dul-AAC_SG	0.915004949	0.133499028	0.291173301	0.956548543	0.959529717	0.47552012	0.324817634	0.722283951	0.780794379	0.859803922
449	Polarizability_distribution_N-0.25	0.913973098	0.134328977	0.29297886	0.956010038	0.959155629	0.465797209	0.327709002	0.72921231	0.77364213	0.859313725
450	SS8_distribution_E-1.0	0.913177574	0.1349362	0.294311554	0.95559317	0.958903691	0.464936588	0.327939137	0.729817542	0.772779624	0.860784314
451	Dul-AAC_EE	0.913119383	0.134974718	0.294403418	0.955562529	0.959331221	0.46455565	0.328044729	0.730070407	0.773149822	0.858823529
452	Dul-AAC_KQ	0.912920838	0.135134195	0.294756142	0.955459028	0.958941864	0.460487042	0.329445791	0.732849849	0.770798589	0.856372549
453	AAC_H	0.913534271	0.134636549	0.2936519	0.955778207	0.958980036	0.458055425	0.330345489	0.734374787	0.766999076	0.856372549
454	Polarizability_composition_N	0.913588124	0.134641083	0.293643794	0.955808822	0.958903691	0.462225664	0.328930495	0.731792165	0.773197115	0.854411765
455	P(8-H)-3th	0.913167993	0.134967045	0.294367489	0.955589192	0.958010459	0.462446095	0.328888404	0.731424407	0.773512885	0.854411765
456	AAC_T	0.912289873	0.135662532	0.295866352	0.955129864	0.957506585	0.460577492	0.329364971	0.732955675	0.773025091	0.854411765
457	Dul-AAC_GG	0.917494967	0.131569595	0.286978041	0.957852544	0.961461236	0.480855387	0.32321586	0.718706373	0.790382967	0.856372549
458	Dul-AAC_YF	0.919301139	0.130084259	0.283703004	0.958792373	0.961652098	0.475719167	0.32484531	0.721850471	0.782725852	0.862745098
459	P(3-E)-3th	0.918670268	0.130530168	0.28472117	0.958460936	0.961071878	0.471814104	0.32601794	0.724592908	0.780090079	0.862254902
460	AAC_N	0.922734707	0.127302436	0.277725549	0.960584983	0.962965225	0.484792673	0.321863026	0.715314388	0.794166174	0.862745098
461	SS8_distribution_E-0.0	0.922432461	0.127547599	0.278261933	0.960427446	0.962804901	0.48481374	0.321802789	0.715347674	0.79463891	0.863235294
462	Dul-AAC_IN	0.922714748	0.127323052	0.277770731	0.960574799	0.963095011	0.484050234	0.322028312	0.71566173	0.794311138	0.863235294
463	Hydrophobicity_distribution_P-1.0	0.922466455	0.127537373	0.278228518	0.960445795	0.963087376	0.481506388	0.322909085	0.71754155	0.792472403	0.866176471
464	Dul-AAC_FY	0.924124845	0.126179238	0.275248759	0.96130929	0.964560828	0.486753125	0.32140058	0.714113236	0.795483279	0.86372549
465	Dul-AAC_SF	0.926508336	0.124198665	0.27090508	0.962548796	0.964835668	0.481482387	0.322985915	0.717216659	0.790490654	0.862745098
466	SS8_distribution_H-0.75	0.927253842	0.123551172	0.269539787	0.962936297	0.965156316	0.485820574	0.321534081	0.714573757	0.795722529	0.866176471
467	Dul-AAC_QV	0.927288885	0.123519306	0.269470885	0.962954401	0.965072337	0.485631963	0.321610235	0.714480648	0.79599268	0.865686275
468	P(3-H)-1st	0.927084487	0.123699361	0.269879625	0.96284891	0.964812765	0.487095399	0.321112704	0.713450852	0.797489042	0.866666667
469	SS8_distribution_E-0.75	0.926477881	0.124188715	0.270974809	0.962533253	0.964293621	0.486083714	0.321367293	0.714235644	0.797107965	0.865196078
470	SS8_distribution_T-0.5	0.92635912	0.124312898	0.271222216	0.962472182	0.964339428	0.486845253	0.321150723	0.713591954	0.795653411	0.864215686
471	SS8_composition_T	0.926083747	0.124541686	0.27172378	0.962328979	0.964644807	0.485007968	0.321721042	0.7151489	0.795436795	0.86372549
472	Dul-AAC_EH	0.926119132	0.124516663	0.271661198	0.962347423	0.964056953	0.484799171	0.321776737	0.715137738	0.795347861	0.865196078
473	SS8_distribution_T-0.75	0.925889049	0.124743312	0.272118792	0.962228644	0.963972974	0.485653163	0.321565121	0.714319561	0.793224611	0.86127451
474	Dul-AAC_SH	0.928665671	0.12236121	0.266926298	0.963669538	0.965003626	0.487511576	0.320862002	0.713188555	0.795809048	0.862745098
475	Dul-AAC_FK	0.928715598	0.122319656	0.266838608	0.963695566	0.965392984	0.486172749	0.321188015	0.713896204	0.796765881	0.864215686
476	Dul-AAC_QP	0.929190938	0.121915099	0.265948852	0.963942249	0.965339543	0.485994531	0.321306764	0.713923501	0.797252355	0.865196078
477	Dul-AAC_DM	0.928970973	0.122108154	0.26636611	0.963828226	0.965309005	0.483261587	0.322152806	0.716226186	0.795406488	0.863235294
478	VanDerWaals_distribution_N-0.25	0.92900258	0.122080614	0.266313885	0.96384478	0.964828034	0.477903875	0.32383407	0.72027644	0.790507746	0.865196078
479	P(8-T)-2nd	0.927913939	0.122992618	0.268320277	0.9632792	0.964835668	0.474310739	0.324921053	0.722649927	0.788966784	0.867156863
480	Hydrophobicity_distribution_H-1.0	0.927404569	0.123458022	0.269300506	0.963015451	0.963774478	0.473341932	0.325155323	0.723325321	0.788814909	0.865686275
481	P(3-C)-3th	0.926054728	0.124579413	0.271768681	0.962313732	0.964385235	0.472077375	0.325647769	0.724255973	0.787264981	0.867156863
482	Dul-AAC_GS	0.926242364	0.124423258	0.271418444	0.962411107	0.964469214	0.472777394	0.32546015	0.723527259	0.787373444	0.866176471
483	Dul-AAC_QT	0.926189551	0.124466014	0.2715092	0.962383507	0.964713517	0.468906043	0.326651609	0.726097877	0.785263739	0.864705882
484	Dul-AAC_VP	0.926022247	0.124598844	0.27180533	0.962296305	0.965064702	0.466952476	0.32721693	0.727693238	0.784134277	0.866666667
485	Dul-AAC_WM	0.926432829	0.124251066	0.271038999	0.962509411	0.964973089	0.467317087	0.327136752	0.727427164	0.78394737	0.863235294
486	P(8-H)-2nd	0.926067081	0.124551761	0.271713372	0.962319369	0.965125778	0.466971903	0.327212507	0.727450816	0.784015744	0.862254902
487	Dul-AAC_ND	0.927075505	0.123723279	0.269896037	0.962844257	0.966041913	0.468810812	0.326636516	0.726017769	0.784761988	0.862254902
488	Dul-AAC_HL	0.927405792	0.12344435	0.269284108	0.963015798	0.96615643	0.471737017	0.325730067	0.723881574	0.786439275	0.859803922
489	Dul-AAC_KR	0.927148549	0.123672418	0.269770767	0.96288243	0.965270833	0.473546579	0.325377064	0.722637657	0.786191395	0.859313725
490	SS8_distribution_H-0.75.1	0.926653843	0.124083514	0.270693485	0.962625657	0.965339543	0.470246313	0.326448317	0.725118765	0.784975067	0.859313725
491	SS8_Dual_TG	0.926737954	0.12400895	0.270530701	0.96266918	0.965339543	0.467261033	0.327316376	0.727465729	0.783528772	0.857843137
492	AAC_W	0.926748688	0.124005754	0.270521204	0.962674986	0.965347177	0.469914572	0.32653727	0.725390357	0.785835966	0.855392157
493	Dul-AAC_MN	0.927400003	0.123448327	0.269330696	0.963013578	0.9657289	0.470665953	0.326279547	0.72480058	0.786503474	0.853921569
494	AAC_Q	0.928691574	0.122351656	0.266919822	0.963683921	0.965957934	0.480577025	0.322968705	0.717094168	0.796983666	0.853921569
495	AAC_V	0.928203214	0.122772996	0.267828035	0.963430378	0.965079971	0.48074476	0.322832687	0.716853252	0.796962279	0.857843137
496	Dul-AAC_YM	0.928517833	0.122500505	0.267233944	0.963593526	0.965324274	0.48049937	0.322922997	0.716999835	0.79640081	0.857843137
497	Dul-AAC_PQ	0.928428481	0.122574287	0.267395859	0.963547045	0.964934916	0.478935536	0.323340986	0.71782452	0.795500423	0.857843137
498	Dul-AAC_PS	0.929065093	0.122022647	0.266221652	0.963877751	0.965599114	0.474632806	0.324674077	0.720670713	0.792256987	0.857843137
499	P(8-T)-3th	0.927578531	0.123290655	0.268988455	0.963106035	0.965087605	0.471424737	0.325653823	0.722948049	0.790594509	0.855882353
500	Dul-AAC_CY	0.934947763	0.116685752	0.254627039	0.966918623	0.967026759	0.4750628	0.324677728	0.720447983	0.790450782	0.853431373
501	AAC_D	0.935288209	0.116380135	0.253958963	0.967094735	0.967141276	0.475683011	0.324563266	0.720112676	0.789301263	0.853431373
502	P(8-G)-1st	0.934233783	0.117331668	0.256040629	0.966549571	0.967293965	0.472920405	0.325389138	0.722304071	0.787870684	0.853921569
503	Dul-AAC_AW	0.934465068	0.117123801	0.255586972	0.96666921	0.96757644	0.472616645	0.325493291	0.722488871	0.787258823	0.853921569
504	Dul-AAC_TQ	0.934562973	0.117039467	0.255398796	0.96671994	0.967492461	0.471728713	0.325697081	0.72304057	0.785749342	0.85245098
505	Polarity_transition_PH	0.934477224	0.117127505	0.255587012	0.966675971	0.967064931	0.472831929	0.32522638	0.722131828	0.789448913	0.851470588
506	AAC_K	0.93421759	0.117364663	0.256113064	0.966542014	0.967293965	0.471069028	0.325807883	0.723369561	0.787707511	0.85245098
507	Dul-AAC_ME	0.934101635	0.117470778	0.256344404	0.966482122	0.967240524	0.470952257	0.325894389	0.723513563	0.787187252	0.85245098
508	BA_phi-2nd	0.933209186	0.118247389	0.258058301	0.966019763	0.966843532	0.469861109	0.326234862	0.724285537	0.786469125	0.85245098
509	SS8_Dual_HH	0.932406023	0.118962245	0.259629085	0.965604351	0.967087834	0.4675826	0.326950352	0.72571461	0.784902266	0.851470588
510	Dul-AAC_GQ	0.933196493	0.118260581	0.258096221	0.966013572	0.967698591	0.469813009	0.326207311	0.724219167	0.785543358	0.850980392
511	BA_theta-1st	0.931769424	0.119515915	0.260844989	0.965274482	0.966782456	0.468751324	0.326568876	0.725090812	0.784835145	0.85
512	Dul-AAC_ES	0.931903125	0.119413889	0.260615351	0.965344341	0.967309234	0.46919827	0.326419225	0.724661815	0.78466688	0.846568627
513	AAC_L	0.932337422	0.119026766	0.259771801	0.965569067	0.967293965	0.471742808	0.325544407	0.722851141	0.786884773	0.844607843
514	P(8-I)-1st	0.931600683	0.119684705	0.261205409	0.965187815	0.96701149	0.47031593	0.325912315	0.723941273	0.785269139	0.845588235
515	SS8_distribution_T-1.0	0.931638189	0.11966984	0.261152258	0.965207626	0.966858801	0.471680693	0.325571028	0.7233411	0.784457153	0.847058824
516	Dul-AAC_TV	0.931609762	0.119691567	0.261203162	0.965192813	0.96672138	0.472186604	0.325456166	0.72319837	0.784171704	0.848529412
517	Dul-AAC_NF	0.932768904	0.118704554	0.259050833	0.965794806	0.966706111	0.476492423	0.324265983	0.720351208	0.785816169	0.845588235
518	Dul-AAC_NS	0.932517991	0.118927486	0.259532999	0.965664829	0.966889338	0.470375872	0.326044564	0.724231651	0.783536983	0.845098039
519	Dul-AAC_GF	0.937009911	0.114927115	0.250808468	0.96798965	0.970164523	0.489800304	0.319890818	0.709990668	0.795348587	0.846568627
520	Dul-AAC_VV	0.936998114	0.114937291	0.250829886	0.967983507	0.970072909	0.486682488	0.320820756	0.712553029	0.794065454	0.851470588
521	Dul-AAC_EK	0.937148023	0.114792486	0.250521412	0.968060846	0.970378288	0.489089137	0.320155982	0.710857828	0.793053283	0.854411765
522	Dul-AAC_YG	0.937609951	0.114349166	0.249580896	0.968299129	0.970836355	0.49113004	0.319560929	0.70959755	0.793948576	0.854411765
523	SS8_distribution_E-1.0.1	0.936874054	0.115023567	0.251048408	0.967919	0.970225598	0.490084211	0.31983391	0.710395673	0.79346756	0.854901961
524	P(3-E)-2nd	0.93597792	0.1158229	0.252795422	0.967455386	0.970118716	0.487333313	0.320708903	0.712434583	0.791639457	0.854411765
525	Dul-AAC_RA	0.9360009	0.115811632	0.252761	0.967467467	0.970164523	0.485167859	0.321515267	0.713984604	0.789477647	0.855392157
526	P(8-I)-2nd	0.935366314	0.116392964	0.254008288	0.967139338	0.969706455	0.485057831	0.321485757	0.713871073	0.788636765	0.854901961
527	SS8_Dual_CH	0.934699927	0.116999148	0.255331076	0.966794976	0.969752262	0.484683799	0.321688369	0.714190225	0.788558872	0.852941176
528	Dul-AAC_DK	0.93532808	0.116425078	0.254092615	0.967119752	0.969805703	0.485227757	0.321578662	0.714136621	0.787964454	0.856372549
529	Dul-AAC_VA	0.935231385	0.116500435	0.2542679	0.967069483	0.969622476	0.482715805	0.322333527	0.715973454	0.785823191	0.854901961
530	SS8_distribution_H-1.0.1	0.934414006	0.117234691	0.25586828	0.96664671	0.970042371	0.479792384	0.323336552	0.718165599	0.784003106	0.851960784
531	Dul-AAC_PH	0.93473534	0.116960415	0.255257937	0.96681325	0.969790434	0.475649884	0.324700563	0.721115887	0.78029631	0.844607843
532	SS8_distribution_E-0.75.1	0.934017213	0.117609862	0.256661872	0.966441775	0.969332366	0.474839596	0.324906844	0.721747116	0.77993513	0.842647059
533	Dul-AAC_AL	0.934024894	0.117600953	0.256644773	0.966445707	0.968943009	0.474745335	0.324927845	0.721834661	0.779619197	0.843137255
534	Dul-AAC_RC	0.935868569	0.115929263	0.253005396	0.967398754	0.969576669	0.468109906	0.326887692	0.726244067	0.77568725	0.83627451
535	Dul-AAC_YK	0.936379905	0.115451162	0.251971413	0.967662644	0.969721724	0.46879626	0.326660232	0.725895395	0.77678002	0.836764706
536	Dul-AAC_FR	0.936831741	0.115049646	0.251088344	0.967896372	0.969790434	0.471660705	0.325825093	0.723782244	0.778242706	0.832352941
537	HSEa-u-1st	0.936903831	0.114969558	0.250940547	0.96793352	0.9695614	0.471045333	0.325932294	0.724083069	0.77840236	0.832352941
538	Hydrophobicity_composition_H	0.937349392	0.114561425	0.2500565	0.968163764	0.969416345	0.476668251	0.324187929	0.720468855	0.781827366	0.832843137
539	Dul-AAC_QN	0.937866494	0.114095747	0.249037416	0.968431121	0.96992022	0.47976367	0.323293319	0.718195744	0.783232862	0.834803922
540	BA_tau-2nd	0.937241847	0.114673034	0.250291444	0.968108639	0.969454518	0.480574319	0.323117785	0.717640595	0.782936659	0.837745098
541	Polarizability_distribution_N-0.75	0.937721259	0.114218986	0.249300375	0.968355705	0.969546131	0.48304958	0.322341781	0.71560919	0.783097197	0.835784314
542	P(8-T)-1st	0.936108214	0.115723723	0.252543364	0.967522872	0.969233118	0.481073271	0.322949592	0.717048481	0.781855399	0.833823529
543	SS8_distribution_E-0.5.1	0.935462368	0.1163125	0.253816504	0.967188986	0.968820857	0.480172152	0.323207644	0.717801819	0.781188588	0.833333333
544	Dul-AAC_QL	0.935760524	0.116048482	0.253247591	0.967343447	0.969187312	0.484760246	0.321707576	0.715016958	0.78368014	0.829901961
545	SS8_Dual_HT	0.935855483	0.115973289	0.253075622	0.967392786	0.968965912	0.487729185	0.320784266	0.712759238	0.784979944	0.829901961
546	SS8_Dual_TC	0.93555909	0.11625478	0.253676129	0.967239845	0.96920258	0.48666617	0.321141349	0.713754478	0.783229239	0.830882353
547	Dul-AAC_VM	0.935577863	0.116240896	0.25364432	0.967249635	0.96935527	0.486228412	0.321244673	0.714243098	0.783496036	0.830882353
548	SS8_distribution_E-0.25.1	0.935126225	0.11664945	0.254531354	0.967016096	0.969072795	0.485276804	0.321530584	0.714982739	0.782923001	0.830392157
549	Dul-AAC_TR	0.935371181	0.116444945	0.254066377	0.967143053	0.969026988	0.489160771	0.32039847	0.712178592	0.785374734	0.828431373
550	Dul-AAC_AN	0.93547379	0.116348267	0.253861237	0.96719604	0.969187312	0.487814958	0.3208395	0.713085567	0.784100842	0.828921569
551	Polarizability_distribution_N-0.0	0.935190392	0.116609619	0.254427461	0.96704966	0.968454403	0.484071771	0.322029153	0.715788977	0.781298001	0.828431373
552	Dul-AAC_SQ	0.93519242	0.116611735	0.254430348	0.967050836	0.968576555	0.481541239	0.322823873	0.717445947	0.77989155	0.827941176
553	SS8_distribution_E-0.0.1	0.93477186	0.116991916	0.255254909	0.966833343	0.968881933	0.480868358	0.323023949	0.717988552	0.779421003	0.827941176
554	SS8_Dual_GH	0.934934454	0.116840939	0.254933491	0.96691738	0.968767416	0.482997476	0.322440472	0.716969509	0.77963588	0.830882353
555	Hydrophobicity_transition_NH	0.934701542	0.117051489	0.255389176	0.966796903	0.968439134	0.484352688	0.321937975	0.716091726	0.780537996	0.828921569
556	Dul-AAC_AQ	0.934571058	0.117173308	0.255645963	0.966729441	0.968416231	0.481040833	0.322890069	0.718183285	0.778683012	0.823529412
557	Dul-AAC_PY	0.935489334	0.116369357	0.253877623	0.967204933	0.968171928	0.487501254	0.320928117	0.713516819	0.781831481	0.821568627
558	VanDerWaals_composition_H	0.935900593	0.116003452	0.253082016	0.967417797	0.968049777	0.487628882	0.320792648	0.713657822	0.78250433	0.825
559	AAC_F	0.937325357	0.114723638	0.250283569	0.968154503	0.969790434	0.50002505	0.316907042	0.704938925	0.790604509	0.830392157
560	Dul-AAC_SP	0.944079393	0.108371044	0.236421383	0.971636703	0.972660992	0.518272238	0.31105522	0.692127796	0.802904449	0.833823529
561	Dul-AAC_KE	0.944188725	0.108255853	0.236179379	0.971692815	0.972790778	0.52046625	0.310380367	0.690456264	0.803659997	0.838235294
562	Dul-AAC_GR	0.944909048	0.107553505	0.234647862	0.97206339	0.973454976	0.519797647	0.310673221	0.690846968	0.803600051	0.841176471
563	P(8-E)-1st	0.944948253	0.107506575	0.23455083	0.972083368	0.973523686	0.519577543	0.310693472	0.690853428	0.80430092	0.840196078
564	Dul-AAC_RR	0.946252302	0.106189309	0.231731982	0.972753592	0.973630568	0.522169602	0.309886815	0.689079193	0.803482319	0.837745098
565	Dul-AAC_SN	0.945870714	0.106564897	0.232550962	0.972557385	0.973813795	0.519540045	0.310836833	0.691152231	0.801732805	0.835294118
566	Polarizability_distribution_N-0.5	0.945896754	0.106547257	0.232502163	0.972570876	0.974081002	0.518407188	0.311192187	0.691915153	0.800699987	0.834803922
567	P(8-C)-3th	0.945123421	0.107296712	0.234138078	0.97217289	0.974035195	0.516816044	0.311753115	0.693056618	0.799440836	0.835294118
568	Dul-AAC_LA	0.944962923	0.107456714	0.234481568	0.972090354	0.974065733	0.516302802	0.311876725	0.693332399	0.798819899	0.830882353
569	Dul-AAC_RG	0.945953348	0.106487668	0.232351703	0.972599576	0.975195633	0.517463058	0.311480305	0.692256507	0.799441761	0.826960784
570	Polarity_transition_PN	0.945837546	0.10660707	0.232616117	0.97254025	0.974798641	0.519845863	0.31063927	0.690471825	0.800855886	0.831862745
571	Hydrophobicity_composition_N	0.945544544	0.106883808	0.233236021	0.972389459	0.974485628	0.518939547	0.310956551	0.691113508	0.800581065	0.833333333
572	Dul-AAC_RF	0.945834893	0.106604312	0.232618134	0.972538824	0.974477994	0.523315137	0.309665825	0.687815427	0.802496683	0.829901961
573	Dul-AAC_SW	0.945794331	0.106640047	0.232702246	0.972517925	0.974577242	0.522266885	0.30989494	0.688608088	0.803088082	0.829411765
574	AAC_G	0.947205772	0.105223651	0.22962598	0.973243049	0.975355957	0.5310009	0.307022389	0.682071798	0.80889162	0.825980392
575	BA_psi-3th	0.946391929	0.106023797	0.231357101	0.972824329	0.97566897	0.530983492	0.307128214	0.682090346	0.808445329	0.826960784
576	Dul-AAC_QG	0.946422958	0.105993648	0.231292707	0.972840314	0.975584991	0.528916086	0.307845035	0.683589184	0.806873882	0.824509804
577	Dul-AAC_GA	0.946389084	0.106027085	0.231364761	0.972822892	0.975638432	0.528060144	0.308086968	0.684264799	0.806332993	0.822058824
578	Dul-AAC_GE	0.94705503	0.105367814	0.229923377	0.97316517	0.97594381	0.530801629	0.307137447	0.681998728	0.808698973	0.824019608
579	BA_tau-1st	0.946827318	0.105581205	0.230386526	0.973047711	0.976432416	0.530545109	0.307256066	0.682379037	0.808593635	0.820588235
580	Dul-AAC_KF	0.94727686	0.105132487	0.229417091	0.973278828	0.976951559	0.530683015	0.307169442	0.682425603	0.810157981	0.824019608
581	Dul-AAC_SC	0.947313136	0.10509974	0.229345097	0.973297568	0.976844677	0.531357043	0.306949113	0.681758169	0.810733001	0.823529412
582	Dul-AAC_KS	0.946461263	0.105968204	0.231217869	0.972860145	0.977279841	0.534417618	0.306033661	0.678770307	0.811914524	0.823529412
583	Dul-AAC_GV	0.946504646	0.105922537	0.231124124	0.972882441	0.977020269	0.532087722	0.306745803	0.680659697	0.810369256	0.825980392
584	Dul-AAC_QD	0.947100261	0.105332065	0.229834182	0.973188572	0.977592854	0.531838063	0.30679025	0.680629103	0.809931432	0.825490196
585	AAC_M	0.947063859	0.105373413	0.229922954	0.973169998	0.977455434	0.531684564	0.306763481	0.681142926	0.809643937	0.825
586	SS8_distribution_H-0.5	0.946557231	0.105862919	0.231000511	0.972909354	0.977783716	0.529248163	0.30742325	0.682998941	0.809238523	0.824509804
587	Dul-AAC_AF	0.946649708	0.105771688	0.23079958	0.972956875	0.977806619	0.528053945	0.307795857	0.6838687	0.80826703	0.820098039
588	Dul-AAC_VG	0.946618028	0.105804388	0.23086912	0.972940606	0.977615758	0.527489095	0.307958139	0.684245306	0.807608524	0.820098039
589	Dul-AAC_NY	0.946681542	0.105738807	0.230733813	0.972973278	0.977333282	0.528210412	0.307704144	0.68392299	0.807703954	0.816176471
590	Dul-AAC_KD	0.94666968	0.105744382	0.230759874	0.972967166	0.977631026	0.526294714	0.308341975	0.685350043	0.806118599	0.81372549
591	Polarizability_transition_PN	0.946582631	0.105831228	0.230951108	0.972922472	0.977531778	0.524610628	0.30882179	0.686601727	0.805575592	0.812254902
592	P(8-E)-2nd	0.946271821	0.106125716	0.231599014	0.972762374	0.977180593	0.522888356	0.309378719	0.687872342	0.804385132	0.809313725
593	Dul-AAC_PG	0.946525235	0.105870172	0.231039871	0.972892473	0.977959308	0.526117841	0.308221547	0.685387671	0.80655281	0.806862745
594	Dul-AAC_AG	0.946485396	0.105907072	0.231120355	0.972871923	0.977875329	0.526804615	0.307980447	0.684738193	0.806627775	0.807843137
595	SS8_Dual_CT	0.946381509	0.106016693	0.231356383	0.972818677	0.977867695	0.525060269	0.308554649	0.686134516	0.805724354	0.806862745
596	Dul-AAC_LE	0.946310319	0.10608126	0.231493958	0.97278185	0.977699737	0.525010796	0.308497977	0.686024468	0.805735429	0.804411765
597	Dul-AAC_YR	0.946648697	0.105752138	0.230780893	0.97295605	0.977631026	0.522937802	0.309227713	0.687565719	0.804255788	0.801960784
598	Dul-AAC_NQ	0.947542427	0.1048554	0.228841609	0.973415344	0.978165439	0.523255731	0.308950756	0.687523917	0.80586428	0.799019608
599	SS8_distribution_H-0.5.1	0.947161846	0.105228579	0.229657004	0.973219613	0.978104363	0.520668532	0.309833325	0.689538289	0.804551071	0.796568627
600	SS8_distribution_H-0.0.1	0.947112163	0.105273067	0.229749148	0.973193869	0.978089094	0.518913196	0.310432747	0.690932253	0.802978651	0.794607843
601	Dul-AAC_QS	0.947317252	0.105074451	0.229314702	0.973299419	0.9783563	0.516628305	0.31118288	0.692540734	0.802125714	0.793137255
602	Dul-AAC_NN	0.947074275	0.10531972	0.229846059	0.973174605	0.97842501	0.51531798	0.311561711	0.693510444	0.801265141	0.793137255
603	Dul-AAC_RD	0.947451879	0.10495909	0.22904417	0.97336889	0.978386838	0.512614692	0.312536951	0.695658712	0.798153802	0.788235294
604	VanDerWaals_distribution_N-0.0	0.947221555	0.105185614	0.229537373	0.973250447	0.977806619	0.511203771	0.313033561	0.696691215	0.796974617	0.785784314
605	AAC_R	0.94718621	0.105187487	0.229556208	0.973231589	0.97758522	0.511521661	0.312753474	0.696681459	0.797515407	0.788235294
606	Dul-AAC_RK	0.946818362	0.105546517	0.230347808	0.973042434	0.977699737	0.509282745	0.313476506	0.698278	0.795903255	0.78872549
607	Dul-AAC_VT	0.946573424	0.105800987	0.230897164	0.972916787	0.97758522	0.509002685	0.313545512	0.69839254	0.795484331	0.78627451
608	Dul-AAC_GY	0.946693763	0.105675964	0.230631127	0.972978562	0.977623392	0.507348728	0.313965558	0.699544281	0.795368352	0.783823529
609	Dul-AAC_SR	0.946987716	0.105310913	0.229851486	0.97312795	0.977287476	0.512321024	0.312243523	0.69593326	0.797691801	0.778921569
610	Dul-AAC_RS	0.946824181	0.105403049	0.230067142	0.973042319	0.977211131	0.518894671	0.309999244	0.691190176	0.800948677	0.775980392
611	Dul-AAC_LR	0.946802644	0.105425302	0.230116378	0.97303127	0.977539413	0.516815362	0.31076824	0.692760797	0.799195351	0.775
612	Dul-AAC_NM	0.946951939	0.105284478	0.229806809	0.973108178	0.977394358	0.51679466	0.310769144	0.692807236	0.798445103	0.77254902
613	Polarizability_composition_H	0.947251774	0.104987443	0.229168356	0.97326252	0.977035538	0.516648558	0.310759343	0.692970084	0.79862153	0.77254902
614	VanDerWaals_transition_PH	0.946971964	0.105264999	0.22976884	0.973118635	0.977150055	0.516176335	0.31098605	0.693318387	0.798153494	0.768137255
615	Dul-AAC_QQ	0.947261792	0.104979647	0.229148488	0.97326772	0.977539413	0.516470507	0.310899283	0.692943449	0.79861422	0.773039216
616	Dul-AAC_GN	0.947261377	0.104990214	0.229170101	0.973267735	0.976928656	0.516536545	0.310813397	0.692779413	0.798433894	0.773529412
617	Dul-AAC_NG	0.947314739	0.104944361	0.229075642	0.973295413	0.97686758	0.514793658	0.311252244	0.69394967	0.797801482	0.773529412
618	SS3_transition_HH	0.946922177	0.105328109	0.229917523	0.973093427	0.976814139	0.513823398	0.311625453	0.694576433	0.796870659	0.773529412
619	ASA-1st	0.946743969	0.105512002	0.230320132	0.973002081	0.976432416	0.513256903	0.311728093	0.694924681	0.796493325	0.770588235
620	Polarizability_transition_PH	0.94645614	0.105797575	0.230938623	0.97285408	0.976333168	0.51301249	0.311885774	0.695163226	0.796219205	0.766666667
621	SS8_distribution_H-0.25.1	0.946231387	0.106012452	0.231410602	0.972738314	0.976447685	0.509144654	0.313168279	0.698081277	0.793884473	0.764705882
622	Dul-AAC_RY	0.9472401	0.105027984	0.229221993	0.97325665	0.976485857	0.510862797	0.312708707	0.697142297	0.794226295	0.758823529
623	Dul-AAC_GM	0.947292006	0.104979942	0.229118846	0.973283448	0.976088865	0.508170865	0.313433848	0.699153374	0.79274458	0.760784314
624	Dul-AAC_RW	0.947842153	0.104424379	0.227928228	0.973566226	0.976211017	0.504863732	0.31443773	0.701645727	0.790483578	0.759803922
625	P(8-S)-2nd	0.946773669	0.105503058	0.230249659	0.973017024	0.97637134	0.503601907	0.314826978	0.702533316	0.789541934	0.755882353
626	Dul-AAC_NE	0.946784656	0.105500863	0.230241011	0.97302288	0.976386609	0.501836844	0.315346721	0.703801173	0.788421545	0.752941176
627	CN13-1st	0.945775433	0.106504759	0.23240871	0.972503828	0.976409513	0.500360633	0.315763742	0.704826372	0.787374389	0.75245098
628	Dul-AAC_MM	0.945683976	0.106592896	0.232607591	0.972456809	0.976211017	0.497440298	0.31648627	0.706952622	0.785681118	0.753921569
629	Dul-AAC_QE	0.945618912	0.10665798	0.232741965	0.972423219	0.976386609	0.498208666	0.316290903	0.706386658	0.785844009	0.750980392
630	Dul-AAC_GP	0.945508651	0.106766255	0.232971148	0.972366408	0.976783601	0.498723556	0.316069643	0.705888381	0.786017291	0.748039216
631	Dul-AAC_DR	0.945783664	0.106514479	0.232408131	0.972508193	0.976478223	0.494799906	0.317356391	0.70874884	0.782742259	0.743627451
632	P(8-B)-2nd	0.944678051	0.10760211	0.234746781	0.971939058	0.97594381	0.493885115	0.317617786	0.709374493	0.781877631	0.741176471
633	BA_psi-2nd	0.943693323	0.108543644	0.236783762	0.971431436	0.976088865	0.493514461	0.317750766	0.709629909	0.781215403	0.738235294
634	P(8-B)-1st	0.942650685	0.10953916	0.238929126	0.970893826	0.975768218	0.49323959	0.317787719	0.709861776	0.781097717	0.738235294
635	SS8_composition_H	0.941940578	0.1102083	0.240366589	0.970527266	0.975722411	0.492262816	0.318106753	0.710557732	0.780349599	0.738235294
636	Dul-AAC_RH	0.94189671	0.110255246	0.240461477	0.970504682	0.97560026	0.490971289	0.31842203	0.71134455	0.779309962	0.732352941
637	Dul-AAC_SK	0.941417219	0.110708479	0.241452416	0.970257535	0.975470474	0.487623877	0.319481169	0.713442705	0.776902476	0.735294118
638	Dul-AAC_EQ	0.941709095	0.110437912	0.240854241	0.970408122	0.975562087	0.489075766	0.318982822	0.712254101	0.777132386	0.730392157
639	Hydrophobicity_composition_P	0.940771739	0.111320203	0.242753957	0.969924312	0.974997137	0.488203649	0.319278342	0.712854623	0.776474026	0.726960784
640	Polarity_transition_NH	0.940334524	0.111732922	0.243659583	0.969698961	0.975012406	0.484717471	0.320276581	0.715032169	0.77402516	0.722058824
641	Dul-AAC_PR	0.94095261	0.111148711	0.242374508	0.970017407	0.975119288	0.483383683	0.320637599	0.71581924	0.773080643	0.722058824
642	Hydrophobicity_transition_PN	0.940633429	0.111450413	0.24303894	0.969852949	0.975279612	0.480813866	0.321384026	0.717437581	0.771091527	0.723529412
643	SS8_distribution_H-0.0	0.940422236	0.111634638	0.243448994	0.969743695	0.975409398	0.478986886	0.321700371	0.718422691	0.770517164	0.72254902
644	Dul-AAC_FG	0.940273088	0.111780237	0.243766258	0.969666926	0.975157461	0.479268082	0.321470395	0.71797918	0.770191756	0.719607843
645	SS8_distribution_H-0.25	0.940083563	0.111948894	0.244140312	0.969568934	0.974928427	0.477583486	0.321718134	0.718848949	0.769490456	0.71372549
646	AAC_S	0.940679981	0.111366112	0.242891589	0.969876263	0.975119288	0.475408601	0.321900162	0.719962239	0.769063355	0.703921569
647	Dul-AAC_SS	0.943161525	0.109033901	0.237823733	0.971156741	0.975111654	0.472349964	0.322564471	0.721842501	0.766566434	0.68627451
