# Supplementary material for: Roles of Physicochemical and Structural Properties of RNA-Binding Proteins in Predicting the Activities of Trans-Acting Splicing Factors with Machine Learning
Source: Int J Mol Sci. 2022 Apr 17;23(8):4426. doi: 10.3390/ijms23084426 (PMC9030803; doi:10.3390/ijms23084426)
Supplement: Supplementary file 1 [file ijms-23-04426-s001.zip › Table S9ú║Wang's features with different components.csv]

component	train_R^2	train_RMSE	train_NRMSE	train_Pear	train_Spea	test_R^2	test_RMSE	test_NRMSE	test_Pear	test_Spea
1	0.660618758	0.267014678	0.582442072	0.812737577	0.77594381	0.408352139	0.339677416	0.761814468	0.70518094	0.645098039
2	0.812406707	0.198361938	0.432671776	0.901289407	0.843898156	0.399188574	0.33729139	0.762747659	0.72654105	0.601470588
3	0.89660832	0.147312529	0.321117001	0.946877316	0.924075276	0.354089634	0.354718297	0.796917322	0.713692975	0.579411765
4	0.930885138	0.120468034	0.262601175	0.964817853	0.949727068	0.31397473	0.36383444	0.82115806	0.711083224	0.600980392
5	0.95518097	0.096913617	0.211200547	0.977328545	0.966209871	0.292943176	0.369443268	0.834163019	0.711801736	0.616666667
6	0.968202686	0.081628487	0.177942452	0.983970692	0.976646181	0.236723871	0.383351867	0.866349351	0.699819059	0.585294118
7	0.97802587	0.067822926	0.147911297	0.988950776	0.984379891	0.184933179	0.395406607	0.894174271	0.686507344	0.589215686
8	0.98286843	0.059851946	0.130529483	0.991396354	0.98807497	0.161780954	0.400661164	0.90518568	0.677058474	0.589215686
9	0.987279694	0.051496438	0.112356984	0.993618823	0.990991335	0.103987122	0.410694249	0.931129426	0.670535496	0.601470588
10	0.990331909	0.044697634	0.097584779	0.995153433	0.992930488	0.076274911	0.415163325	0.942211047	0.666926562	0.592156863
